# Supplementary material for: Shallow whole-genome sequencing of plasma cell-free DNA accurately differentiates small from non-small cell lung carcinoma
Source: Genome Med. 2020 Apr 21;12:35. doi: 10.1186/s13073-020-00735-4 (PMC7175544; doi:10.1186/s13073-020-00735-4)
Supplement: Supplementary file 7 — Additional file 7. Copy number profile data of liquid biopsies (single-end). [file 13073_2020_735_MOESM7_ESM.xls]

## Sheet: Additional file 7
patient	chr	start	end	r	z
1	1	1800001	119700000	-0.0246	-59014
1	1	119700001	121600000	0.071	20777
1	1	124900001	125200000	0.0411	0.84745
1	1	143000001	143300000	0.0136	0.41274
1	1	145300001	248900000	0.023	3714
1	2	1	89000000	0.0321	11366
1	2	91600001	92100000	-0.0007	-0.014183
1	2	94100001	241800000	0.0338	13.5
1	3	1	17900000	0.0354	57707
1	3	17900001	80300000	-0.0748	-15535
1	3	80300001	90200000	0.0482	35041
1	3	90200001	90600000	-0.0747	-20013
1	3	91300001	91500000	0.0379	0.8631
1	3	93700001	198100000	0.0671	17026
1	4	200001	49000000	0.0292	37921
1	4	51800001	58300000	0.0185	15763
1	4	58300001	129000000	0.0527	73775
1	4	129000001	149500000	0.0775	90156
1	4	149500001	171300000	0.045	63031
1	4	171300001	190000000	0.0014	0.17875
1	5	100001	16700000	0.1556	12538
1	5	16700001	18300000	0.0619	25363
1	5	18300001	45700000	0.1513	19.66
1	5	45700001	46400000	0.006	0.16257
1	5	50100001	51600000	0.0212	11693
1	5	51600001	58200000	-0.0417	-52232
1	5	58200001	181300000	0.013	46377
1	6	400001	1700000	-0.0336	-1769
1	6	1700001	37700000	0.0211	26195
1	6	37700001	56700000	-0.0804	-12166
1	6	56700001	60300000	0.0462	25764
1	6	60300001	170600000	-0.0838	-28147
1	7	600001	58100000	0.0277	87005
1	7	60800001	112500000	0.0323	57627
1	7	112500001	159300000	-0.0721	-17223
1	8	200001	11200000	-0.0998	-92181
1	8	11200001	12000000	0.062	29551
1	8	12600001	28600000	-0.0955	-10.49
1	8	28600001	32000000	0.116	74247
1	8	32000001	33000000	0.1873	88001
1	8	33000001	35000000	0.2822	14556
1	8	35000001	36500000	0.1237	56494
1	8	36500001	40400000	0.2898	22563
1	8	40400001	43600000	0.1161	66095
1	8	43600001	43900000	0.0294	0.67486
1	8	45900001	53000000	-0.088	-8206
1	8	53000001	55500000	0.1091	75682
1	8	55500001	58300000	-0.0928	-69094
1	8	58300001	60800000	0.1232	90737
1	8	60800001	64900000	-0.0771	-66732
1	8	64900001	67600000	0.1149	77956
1	8	67600001	90000000	-0.0824	-96275
1	8	90000001	91600000	0.1508	94697
1	8	91600001	105600000	-0.0756	-73111
1	8	105600001	107800000	0.1406	11201
1	8	107800001	108500000	-0.0641	-26902
1	8	108500001	111800000	0.1291	92342
1	8	111800001	115200000	-0.0393	-22764
1	8	115200001	126200000	0.124	11202
1	8	126200001	126800000	0.2732	11554
1	8	126800001	128200000	0.4459	22609
1	8	128200001	133500000	0.2954	21444
1	8	133500001	134200000	0.4389	18139
1	8	134200001	136400000	0.3033	16228
1	8	136400001	139700000	0.1324	79943
1	8	139700001	140600000	0.2893	12.02
1	8	140600001	145100000	0.1169	66563
1	9	100001	38800000	-0.0262	-54957
1	9	41100001	43300000	-0.1143	-24256
1	9	62700001	65500000	-0.0531	-12934
1	9	68200001	98000000	-0.0403	-91857
1	9	98000001	115400000	0.0024	0.42148
1	9	115400001	123600000	-0.0887	-10327
1	9	123600001	125000000	0.013	0.73891
1	9	125000001	138100000	-0.0942	-83328
1	10	100001	25000000	-0.0591	-10215
1	10	25000001	39500000	-0.0417	-55929
1	10	41600001	117000000	-0.0363	-11891
1	10	117000001	133400000	-0.0584	-74974
1	11	900001	50800000	0.0269	81882
1	11	54500001	135100000	0.0277	82936
1	12	100001	26800000	0.1892	33114
1	12	26800001	27400000	0.0366	14306
1	12	27400001	34500000	0.1783	22273
1	12	34500001	34700000	-0.07	-10452
1	12	37200001	133100000	0.0273	68535
1	13	18500001	114300000	-0.0817	-17741
1	14	18200001	106900000	-0.0811	-28778
1	15	19800001	20000000	-0.0631	-16514
1	15	22600001	101700000	-0.0313	-79486
1	16	100001	14600000	-0.0256	-2435
1	16	16600001	31900000	-0.0277	-29843
1	16	33900001	36300000	-0.0712	-27911
1	16	46400001	52000000	-0.0377	-48433
1	16	52000001	90100000	0.0155	28526
1	17	200001	22700000	-0.0738	-6161
1	17	26600001	27200000	-0.0722	-27325
1	17	27200001	54400000	0.0985	12481
1	17	54400001	55000000	-0.0543	-25833
1	17	55000001	83200000	0.1238	12786
1	18	200001	15400000	-0.0888	-14139
1	18	20900001	80200000	-0.0924	-26973
1	19	2300001	24300000	-0.0776	-43461
1	19	27200001	27700000	-0.0932	-23205
1	19	27700001	51300000	0.0257	22561
1	19	51300001	58600000	0.0817	39162
1	20	100001	26300000	0.0366	7864
1	20	29500001	30500000	-0.0858	-21384
1	20	30500001	64300000	0.0487	97012
1	21	6300001	9400000	0.0042	0.13442
1	21	12900001	46700000	-0.0086	-15757
1	22	12600001	12900000	0.048	0.92457
1	22	15100001	50800000	-0.0473	-67244
1	X	2700001	28300000	0.0964	11121
1	X	28300001	58300000	-0.0859	-95106
1	X	62400001	62900000	-0.2339	-60396
1	X	62900001	155900000	-0.0693	-80914
2	1	1800001	23100000	-0.0626	-75088
2	1	23100001	118500000	-0.0254	-5483
2	1	118500001	121600000	0.0926	57355
2	1	124900001	125200000	-0.0709	-14619
2	1	143000001	143300000	0.022	0.66761
2	1	145300001	248900000	0.0786	12.69
2	2	1	2600000	-0.0319	-18802
2	2	2600001	78200000	0.0173	5364
2	2	78200001	80700000	-0.0635	-36304
2	2	80700001	89000000	0.0279	33455
2	2	91600001	92100000	0.0486	0.98471
2	2	94100001	94900000	0.0272	0.75074
2	2	94900001	98200000	0.1012	66778
2	2	98200001	165300000	0.0141	44014
2	2	165300001	174000000	-0.0502	-62436
2	2	174000001	219500000	-0.0144	-38136
2	2	219500001	241800000	-0.0413	-7187
2	3	1	90600000	-0.0348	-83152
2	3	91300001	91500000	0.0153	0.34844
2	3	93700001	198100000	0.0429	10887
2	4	200001	2000000	0.0397	11654
2	4	2000001	49000000	-0.0319	-42007
2	4	51800001	176700000	-0.031	-52038
2	4	176700001	178600000	0.0797	50109
2	4	178600001	187700000	-0.0908	-99366
2	4	187700001	190000000	-0.0244	-12201
2	5	100001	5400000	-0.0161	-0.87637
2	5	5400001	46400000	0.0233	34072
2	5	50100001	50300000	-0.1083	-16084
2	5	50300001	61400000	0.0896	12121
2	5	61400001	63200000	0.0396	25087
2	5	63200001	85600000	-0.0243	-40335
2	5	85600001	98800000	-0.0682	-99825
2	5	98800001	163100000	-0.0288	-7672
2	5	163100001	179500000	-0.1018	-12442
2	5	179500001	181300000	-0.0338	-1452
2	6	400001	52100000	-0.0393	-56975
2	6	52100001	75900000	0.0425	72964
2	6	75900001	93000000	-0.0266	-38521
2	6	93000001	113200000	0.018	31994
2	6	113200001	170600000	-0.0348	-10235
2	7	600001	48000000	0.0581	16544
2	7	48000001	53900000	0.1234	14211
2	7	53900001	54800000	0.6757	31654
2	7	54800001	56700000	0.3412	20146
2	7	56700001	57900000	0.2013	66118
2	7	57900001	58100000	0.0151	0.32729
2	7	60800001	72600000	0.0781	68203
2	7	72600001	112500000	0.1393	24663
2	7	112500001	147400000	0.0373	88428
2	7	147400001	159300000	0.1706	20907
2	8	200001	41900000	-0.1001	-13.97
2	8	41900001	43900000	-0.006	-0.27913
2	8	45900001	57800000	0.0184	18415
2	8	57800001	145100000	0.0725	90509
2	9	100001	600000	0.0126	0.43144
2	9	600001	7700000	-0.0846	-9739
2	9	7700001	29000000	-0.13	-20048
2	9	29000001	31900000	-0.0865	-58919
2	9	31900001	38800000	-0.0265	-30527
2	9	41100001	41300000	-0.0177	-0.2188
2	9	42800001	43300000	0.001	0.021274
2	9	62700001	65500000	0.018	0.43844
2	9	68200001	129200000	0.0149	39262
2	9	129200001	138100000	-0.0149	-11069
2	10	100001	4200000	-0.0077	-0.66211
2	10	4200001	25600000	0.0628	10.91
2	10	25600001	38500000	0.1045	13496
2	10	38700001	39500000	-0.005	-0.15258
2	10	41600001	91600000	-0.0268	-65083
2	10	91600001	125000000	0.024	52966
2	10	125000001	133400000	-0.0101	-0.93493
2	11	900001	50800000	-0.0274	-8342
2	11	54500001	55400000	0.0045	0.15574
2	11	55400001	72000000	0.0683	82082
2	11	72000001	81600000	0.1599	17.64
2	11	81600001	95000000	0.0833	13601
2	11	95000001	135100000	0.0148	38183
2	12	100001	34700000	-0.0522	-10329
2	12	37200001	38100000	-0.0826	-24571
2	12	38100001	43300000	-0.0065	-0.82922
2	12	43300001	51900000	0.0061	0.72927
2	12	51900001	92600000	0.0576	10797
2	12	92600001	128300000	0.0183	2994
2	12	128300001	133100000	-0.0102	-0.82229
2	13	18500001	29800000	-0.0924	-13975
2	13	29800001	35300000	-0.0232	-26758
2	13	35300001	59700000	-0.0893	-21591
2	13	59700001	114300000	-0.032	-47216
2	14	18200001	87800000	0.0238	70694
2	14	87800001	95300000	0.0819	11087
2	14	95300001	106900000	0.001	0.13813
2	15	19800001	20000000	0.021	0.54957
2	15	22600001	56100000	-0.0438	-88011
2	15	56100001	101700000	0.0045	10125
2	16	100001	4500000	-0.0261	-10606
2	16	4500001	14600000	0.0158	14557
2	16	16600001	17100000	0.0382	1329
2	16	17100001	31900000	0.0824	85484
2	16	34000001	36300000	-0.037	-14503
2	16	46400001	90100000	-0.0393	-76731
2	17	200001	15700000	-0.0411	-34404
2	17	15700001	22700000	-0.0013	-0.086117
2	17	26600001	49300000	0.0088	10069
2	17	49300001	52000000	0.119	9447
2	17	52000001	53800000	0.0405	31206
2	17	53800001	55900000	0.1285	10312
2	17	55900001	57700000	0.0215	13983
2	17	57700001	73100000	0.0978	99344
2	17	73100001	83200000	-0.0236	-1521
2	18	200001	5500000	0.0165	16334
2	18	5500001	15400000	0.0699	83095
2	18	20900001	21100000	0.0449	0.75741
2	18	21100001	80200000	-0.0416	-12129
2	19	2300001	24300000	-0.0372	-20836
2	19	27200001	58600000	-0.0337	-2722
2	20	100001	25700000	0.0157	32989
2	20	25900001	26400000	-0.0883	-3157
2	20	29500001	64300000	-0.0404	-80978
2	21	6300001	9400000	-0.01	-0.32008
2	21	12900001	34700000	-0.0269	-45955
2	21	34700001	46700000	-0.0655	-82873
2	22	12600001	12900000	-0.0529	-1019
2	22	15100001	26400000	0.0169	18278
2	22	26400001	43300000	-0.0392	-47057
2	22	43300001	50800000	-0.0791	-64113
2	X	200001	12800000	-0.0164	-20972
2	X	12800001	58600000	0.0729	13286
2	X	62500001	156100000	0.0718	14837
2	Y	200001	6700000	-0.0924	-27253
2	Y	6700001	10300000	-0.2138	-48581
2	Y	10600001	11800000	-0.0315	-11915
2	Y	11800001	22700000	-0.1898	-45033
2	Y	22700001	26700000	-0.1037	-1346
2	Y	56500001	57300000	-0.0388	-22648
3	1	1800001	30000000	-0.0502	-63351
3	1	30000001	85200000	0.0068	12811
3	1	85200001	121600000	-0.0272	-51212
3	1	125000001	125200000	0.017	0.35054
3	1	143000001	143300000	0.0331	10045
3	1	145300001	248900000	0.0343	55392
3	2	1	89000000	0.0074	26179
3	2	91600001	92100000	0.0174	0.35255
3	2	94100001	159600000	-0.0068	-20968
3	2	159600001	174600000	0.0427	72242
3	2	174600001	182600000	-0.0238	-29806
3	2	182600001	192700000	0.0616	55409
3	2	192700001	194400000	-0.0207	-0.72281
3	2	194400001	195100000	0.0797	26131
3	2	195100001	241800000	-0.0333	-84578
3	3	1	62000000	-0.0358	-70335
3	3	62000001	91500000	0.0114	17592
3	3	93700001	198100000	-0.0033	-0.83737
3	4	200001	49000000	-0.0254	-32975
3	4	51800001	190000000	-0.0202	-37037
3	5	100001	29400000	0.1057	92904
3	5	29400001	46100000	0.0444	77024
3	5	46100001	46400000	0.0203	0.34565
3	5	50100001	181300000	-0.019	-70152
3	6	400001	62000000	0.0216	3531
3	6	62000001	170600000	-0.0323	-10866
3	7	600001	17500000	0.0531	72778
3	7	17500001	58100000	-0.0004	-0.11043
3	7	60800001	87100000	0.0108	15908
3	7	87100001	159300000	0.0256	60065
3	8	200001	1800000	0.0069	0.35482
3	8	1800001	31200000	-0.0491	-70803
3	8	31200001	40300000	0.0074	0.57169
3	8	40300001	43900000	0.0949	54081
3	8	45900001	145100000	0.0681	86075
3	9	100001	38800000	0.0058	12166
3	9	41100001	43300000	0.0342	0.72578
3	9	62700001	64100000	0.0573	11902
3	9	64100001	65500000	-0.0994	-21198
3	9	68200001	138100000	-0.0296	-85511
3	10	100001	18900000	0.0219	31529
3	10	18900001	38400000	0.0529	79699
3	10	38400001	39500000	0.0185	0.59054
3	10	41600001	81800000	0.0136	28902
3	10	81800001	93100000	-0.0222	-39762
3	10	93100001	103200000	0.0238	31689
3	10	103200001	133400000	-0.0246	-44783
3	11	900001	49100000	-0.0265	-80411
3	11	49100001	50800000	0.0328	20244
3	11	54500001	102400000	0.0343	6487
3	11	102400001	105500000	0.1793	15721
3	11	105500001	135100000	-0.0291	-55276
3	12	100001	23100000	-0.0371	-60817
3	12	23100001	25100000	0.3802	31181
3	12	25100001	28200000	0.2814	26682
3	12	28200001	29700000	0.1566	12003
3	12	29700001	31800000	0.063	45463
3	12	31900001	34700000	-0.0096	-0.62912
3	12	37200001	46900000	-0.038	-59858
3	12	46900001	117200000	0.0003	0.071472
3	12	117200001	133100000	0.0325	39947
3	13	18500001	87600000	-0.0283	-5975
3	13	87600001	105500000	-0.0836	-13385
3	13	105500001	114300000	-0.0161	-18167
3	14	18200001	24500000	0.0027	0.23296
3	14	24500001	63200000	0.0388	10644
3	14	63200001	106900000	-0.0201	-5547
3	15	19800001	20000000	0.0128	0.33497
3	15	22600001	38200000	-0.0131	-17476
3	15	38200001	84600000	-0.0407	-7788
3	15	84600001	101700000	-0.0154	-27155
3	16	100001	14600000	0.0031	0.29493
3	16	16600001	31900000	0.0064	0.68973
3	16	33900001	36300000	0.0276	10819
3	16	46400001	90100000	-0.0036	-0.70282
3	17	200001	22700000	-0.0146	-12192
3	17	26600001	59400000	-0.0023	-0.31765
3	17	59400001	83200000	0.051	49361
3	18	200001	4200000	0.0006	0.052375
3	18	4200001	5300000	0.3766	21937
3	18	5300001	9900000	-0.0192	-15214
3	18	9900001	11000000	0.0429	27791
3	18	11000001	13600000	0.2202	16069
3	18	13600001	15400000	0.098	46178
3	18	20900001	46700000	0.1106	27.13
3	18	46700001	80200000	0.0761	18545
3	19	2300001	19100000	-0.0204	-10904
3	19	19100001	21800000	-0.0919	-41602
3	19	21800001	24300000	-0.0124	-0.57559
3	19	27200001	58600000	-0.0136	-10987
3	20	100001	26400000	-0.034	-72778
3	20	29500001	29700000	-0.0282	-0.5052
3	20	29700001	64300000	0.0228	45748
3	21	6300001	9400000	-0.044	-14082
3	21	12900001	13200000	-0.0112	-0.21436
3	21	13200001	18300000	0.0486	48971
3	21	18300001	46700000	-0.032	-56273
3	22	12600001	12900000	-0.0948	-18261
3	22	15100001	50800000	-0.0065	-0.9243
3	X	200001	58600000	-0.0321	-58749
3	X	62400001	149500000	-0.0239	-48712
3	X	149500001	150100000	0.7749	45805
3	X	150100001	152400000	-0.0514	-50889
3	X	152400001	156100000	0.048	41936
3	Y	200001	26700000	-0.0456	-12142
3	Y	56500001	57300000	-0.0671	-39166
4	1	1800001	121600000	-0.0028	-0.66137
4	1	124900001	125200000	0.029	0.59799
4	1	143000001	143300000	0.0096	0.29134
4	1	145300001	248900000	0.0035	0.56514
4	2	1	89000000	-0.0041	-14514
4	2	91600001	92100000	0.0028	0.056732
4	2	94100001	241800000	-0.0081	-32344
4	3	1	91500000	-0.0115	-27495
4	3	93700001	198100000	-0.0038	-0.96417
4	4	200001	49000000	-0.0066	-0.85706
4	4	51800001	190000000	0.0057	10454
4	5	100001	46400000	0.0054	0.71574
4	5	50100001	181300000	0.0084	31045
4	6	400001	170600000	-0.0046	-16071
4	7	600001	58100000	0.0019	0.59752
4	7	60800001	159300000	0.004	0.94064
4	8	200001	43900000	-0.009	-12649
4	8	45900001	69800000	-0.0001	-0.011769
4	8	69800001	145100000	0.0137	16902
4	9	100001	38800000	-0.0034	-0.71316
4	9	41100001	43300000	-0.0831	-17635
4	9	62700001	65500000	-0.0446	-10863
4	9	68200001	138100000	0	0
4	10	100001	39500000	-0.0034	-0.72177
4	10	41600001	133400000	-0.0011	-0.36063
4	11	900001	50800000	-0.0047	-14302
4	11	54500001	135100000	0.0021	0.62911
4	12	100001	34700000	0.0147	29085
4	12	37200001	64800000	0.0042	0.72844
4	12	64800001	68400000	0.0916	73962
4	12	68400001	69600000	0.2198	13129
4	12	69600001	74200000	0.0956	9905
4	12	74200001	81300000	0.0105	13383
4	12	81300001	83400000	0.0814	57052
4	12	83400001	133100000	0.0012	0.233
4	13	18500001	114300000	-0.0103	-22366
4	14	18200001	106900000	0.0009	0.31949
4	15	19800001	20000000	-0.0447	-11698
4	15	22600001	101700000	-0.0015	-0.3811
4	16	100001	14600000	-0.0075	-0.71332
4	16	16600001	31900000	0.0092	0.99125
4	16	33900001	36300000	-0.0385	-15092
4	16	46400001	90100000	-0.0006	-0.11705
4	17	200001	22700000	-0.0072	-0.60108
4	17	26600001	83200000	0.0005	0.06426
4	18	200001	15400000	-0.0065	-10351
4	18	20900001	80200000	-0.0055	-16054
4	19	2300001	24300000	-0.0077	-0.43131
4	19	27200001	58600000	-0.0023	-0.18579
4	20	100001	26400000	-0.0101	-21619
4	20	29500001	64300000	-0.0024	-0.48119
4	21	6300001	9400000	-0.0313	-10017
4	21	12900001	46700000	0.0003	0.054979
4	22	12600001	12900000	0.0393	0.757
4	22	15100001	50800000	-0.0055	-0.78211
4	X	2700001	58400000	-0.0119	-14062
4	X	62400001	155900000	-0.0118	-13782
5	1	1800001	121600000	-0.0059	-13944
5	1	124900001	125200000	-0.0089	-0.18352
5	1	143000001	143300000	-0.0948	-28769
5	1	145300001	248900000	0.0008	0.12939
5	2	1	89000000	0.0012	0.42483
5	2	91600001	92100000	0.0196	0.39712
5	2	94100001	241800000	0.0011	0.43919
5	3	1	91500000	-0.005	-11955
5	3	93700001	198100000	0.004	10153
5	4	200001	49000000	-0.0015	-0.1948
5	4	51800001	190000000	-0.0019	-0.34847
5	5	100001	26600000	0.0216	18608
5	5	26600001	46400000	-0.0026	-0.49451
5	5	50100001	181300000	-0.0056	-20691
5	6	400001	170600000	-0.0026	-0.90829
5	7	600001	58100000	0.0064	20114
5	7	60800001	159300000	0.0103	2422
5	8	200001	43900000	0.0012	0.16865
5	8	45900001	145100000	0.0032	0.40452
5	9	100001	38800000	0.0024	0.50341
5	9	41100001	43300000	0.0307	0.65151
5	9	62700001	65500000	0.0195	0.47495
5	9	68200001	138100000	-0.0066	-19062
5	10	100001	39500000	0.0004	0.08493
5	10	41600001	133400000	-0.0043	-14097
5	11	900001	50800000	-0.0082	-24942
5	11	54500001	135100000	0.0026	0.77858
5	12	100001	34700000	-0.0051	-10094
5	12	37200001	133100000	-0.0017	-0.42685
5	13	18500001	52600000	-0.011	-28478
5	13	52600001	114300000	0.015	21809
5	14	18200001	106900000	-0.0036	-12784
5	15	19800001	20000000	-0.0047	-0.123
5	15	22600001	101700000	-0.0136	-34541
5	16	100001	14600000	0.0017	0.1617
5	16	16600001	21700000	-0.0057	-0.50654
5	16	21900001	22400000	-0.9437	-29901
5	16	22700001	31900000	-0.0024	-0.21282
5	16	33900001	36300000	-0.0308	-12073
5	16	46400001	90100000	-0.0009	-0.17561
5	17	200001	22700000	-0.014	-1169
5	17	26600001	83200000	0.001	0.12853
5	18	200001	15400000	-0.0087	-13855
5	18	20900001	80200000	-0.0019	-0.55436
5	19	2300001	24300000	0.0106	0.59369
5	19	27200001	58600000	0.0037	0.29882
5	20	100001	26400000	0.0003	0.064223
5	20	29500001	64300000	0.0064	12829
5	21	6300001	9400000	0.0175	0.56006
5	21	12900001	46700000	-0.0019	-0.34818
5	22	12600001	12900000	0.0234	0.45073
5	22	15100001	50800000	-0.0035	-0.49761
5	X	200001	156100000	-0.0068	-14079
5	Y	200001	6000000	-0.1714	-50256
5	Y	6000001	10200000	-0.3667	-85417
5	Y	10200001	11800000	0.0281	11653
5	Y	11800001	26500000	-0.3717	-85282
5	Y	26500001	26700000	-0.1354	-32534
5	Y	56500001	57300000	-0.0165	-0.9631
6	1	1800001	9100000	-0.0143	-13915
6	1	9100001	29400000	-0.139	-14686
6	1	29400001	66600000	0.0007	0.07976
6	1	66600001	112400000	0.0244	6.17
6	1	112400001	121600000	-0.0072	-0.75691
6	1	124900001	125200000	-0.0445	-0.91757
6	1	143000001	143300000	0.0127	0.38542
6	1	145400001	221200000	0.1112	16697
6	1	221200001	233400000	0.0647	72871
6	1	233400001	248900000	0.1075	12337
6	2	1	89000000	0.0071	2513
6	2	91600001	92100000	-0.0128	-0.25934
6	2	94100001	230700000	0.0014	0.53025
6	2	230700001	241800000	-0.0467	-51842
6	3	1	30500000	-0.1222	-22874
6	3	30500001	31300000	-0.3184	-12329
6	3	31300001	91500000	-0.1242	-26591
6	3	93700001	188800000	-0.1169	-28929
6	3	188800001	190500000	-0.197	-12772
6	3	190500001	198100000	-0.1376	-14696
6	4	200001	49000000	0.0036	0.46746
6	4	51800001	107400000	0.0067	0.98083
6	4	107400001	190000000	-0.0104	-19078
6	5	100001	46400000	0.0103	13649
6	5	50100001	52800000	0.0054	0.383
6	5	52800001	181300000	-0.0311	-11452
6	6	400001	58000000	-0.0159	-24783
6	6	58000001	144700000	0.0057	15602
6	6	144700001	170600000	-0.0215	-44253
6	7	600001	58100000	0.0299	93954
6	7	60800001	159300000	0.0329	77414
6	8	200001	43900000	0.0044	0.61829
6	8	45900001	60400000	0.0051	0.54256
6	8	60400001	145100000	0.0499	62235
6	9	100001	7300000	0.0059	0.68337
6	9	7300001	12900000	-0.1235	-11164
6	9	12900001	38800000	0.0082	15777
6	9	41100001	43300000	-0.0244	-0.51779
6	9	62700001	65500000	0.0261	0.6357
6	9	68200001	121800000	0.0008	0.19784
6	9	121800001	138100000	-0.0304	-31677
6	10	100001	39500000	-0.0095	-20178
6	10	41600001	133400000	0.0018	0.59042
6	11	900001	50800000	0.0147	44748
6	11	54500001	65300000	0.0062	0.70686
6	11	65700001	75800000	-0.0346	-33564
6	11	75800001	135100000	0.0114	3241
6	12	100001	34700000	0.0262	51854
6	12	37200001	133100000	0.0372	93269
6	13	18500001	114300000	-0.037	-8032
6	14	18200001	106900000	0.0079	2802
6	15	19800001	20000000	-0.0403	-10546
6	15	22600001	101700000	0.0232	58898
6	16	100001	14600000	0.0001	0.009512
6	16	16600001	31900000	0.0098	10559
6	16	33900001	36300000	0.0244	0.95644
6	16	46400001	90100000	0.0063	12293
6	17	200001	22700000	-0.0183	-15278
6	17	26600001	83200000	-0.014	-18017
6	18	200001	15400000	-0.0156	-24841
6	18	20900001	24600000	-0.0348	-27874
6	18	24600001	80200000	0.0046	13237
6	19	2300001	13100000	-0.1323	-65578
6	19	13200001	24300000	0.0109	0.64074
6	19	27200001	58600000	0.0154	12439
6	20	100001	26400000	-0.0327	-69941
6	20	29500001	64300000	-0.0252	-50517
6	21	6300001	9400000	-0.0056	-0.17924
6	21	12900001	46700000	-0.0105	-19239
6	22	12600001	12900000	-0.0396	-0.76278
6	22	15100001	50800000	-0.0282	-40095
6	X	2700001	58400000	0.0369	43605
6	X	62500001	63200000	-0.0957	-35373
6	X	63300001	81900000	0.053	53071
6	X	81900001	82800000	-0.1603	-83216
6	X	82800001	88700000	0.0285	23013
6	X	88700001	92100000	-0.141	-86057
6	X	92100001	97300000	0.0316	28717
6	X	97300001	98500000	-0.112	-62756
6	X	98500001	155900000	0.0374	42753
7	1	1800001	92900000	-0.0151	-30221
7	1	92900001	121600000	0.0021	0.42272
7	1	124900001	125200000	0.0285	0.58766
7	1	143000001	143300000	-0.0402	-1.22
7	1	145300001	248900000	0.008	12919
7	2	1	89000000	0.004	14161
7	2	91600001	92100000	-0.0133	-0.26947
7	2	94100001	241800000	0.0079	3153
7	3	1	91500000	-0.0158	-3778
7	3	93700001	121300000	-0.0142	-22061
7	3	121300001	166800000	0.0182	39924
7	3	166800001	169000000	0.0624	43113
7	3	169000001	170000000	0.1846	95889
7	3	170000001	198100000	0.0183	29648
7	4	200001	21900000	0.0198	23802
7	4	21900001	49000000	-0.0015	-0.17417
7	4	51800001	190000000	-0.0101	-18522
7	5	100001	3300000	-0.0326	-12941
7	5	3300001	46400000	0.0166	24011
7	5	50100001	64800000	0.0188	28789
7	5	64800001	181300000	-0.0004	-0.13002
7	6	400001	2500000	-0.0155	-10262
7	6	2500001	29100000	0.0204	23679
7	6	29100001	56400000	0.0685	10668
7	6	56400001	170600000	-0.0304	-10096
7	7	600001	58100000	0.0125	39268
7	7	60800001	159300000	0.0093	21881
7	8	200001	43900000	-0.0086	-12084
7	8	45900001	127100000	0.0027	0.34017
7	8	127100001	127800000	1208	53395
7	8	127800001	145100000	0.0199	19196
7	9	100001	38800000	-0.0242	-50753
7	9	41100001	43300000	0.0016	0.033954
7	9	62700001	65500000	-0.0092	-0.22408
7	9	68200001	138100000	-0.0226	-65289
7	10	100001	39500000	-0.0145	-30797
7	10	41600001	133400000	-0.0035	-11493
7	11	900001	50800000	0.0129	39248
7	11	54500001	135100000	0.0121	36233
7	12	100001	6800000	-0.0436	-50436
7	12	6800001	34700000	0.0055	10939
7	12	37200001	133100000	0.0029	0.7278
7	13	18500001	114300000	0.0029	0.62982
7	14	18200001	106900000	-0.0244	-86601
7	15	19800001	20000000	0.0401	10494
7	15	22600001	101700000	-0.0191	-48514
7	16	100001	14600000	0.0106	10085
7	16	16600001	31300000	0.0013	0.13888
7	16	31300001	31900000	0.0688	24959
7	16	33900001	36300000	0.0898	35201
7	16	46400001	46600000	0.043	0.84489
7	16	46600001	90100000	-0.0042	-0.81661
7	17	200001	22600000	-0.034	-2822
7	17	26600001	83200000	0.0288	37007
7	18	200001	15400000	0.0202	32169
7	18	20900001	56800000	0.027	80493
7	18	56800001	59300000	1341	106.95
7	18	59300001	80200000	0.0084	15426
7	19	2300001	8200000	-0.0627	-27625
7	19	8200001	24300000	-0.0096	-0.55417
7	19	27200001	58600000	0.0033	0.26654
7	20	100001	26400000	0.0315	67426
7	20	29500001	64300000	0.0347	69556
7	21	6300001	9400000	-0.0341	-10914
7	21	12900001	46700000	-0.0339	-62119
7	22	12600001	12900000	0.0364	0.70112
7	22	15100001	50800000	-0.0258	-36679
7	X	200001	50900000	-0.0069	-13242
7	X	50900001	98700000	0.065	87874
7	X	98700001	156100000	0.0225	4515
7	Y	200001	26700000	0.0188	0.50059
7	Y	56500001	57300000	0.0571	33329
8	1	1800001	60900000	0.0171	26151
8	1	60900001	121600000	-0.0017	-0.44229
8	1	124900001	125200000	-0.0062	-0.12784
8	1	143000001	143300000	-0.0256	-0.77686
8	1	145300001	248900000	0.005	0.80757
8	2	1	89000000	0.0055	19462
8	2	91600001	92100000	0.0063	0.12764
8	2	94100001	241800000	-0.0033	-13168
8	3	1	78600000	-0.0002	-0.039724
8	3	78600001	90600000	-0.0312	-25948
8	3	91300001	91500000	0.0675	15372
8	3	93700001	198100000	0.0181	45921
8	4	200001	48800000	-0.0116	-15002
8	4	48800001	49000000	0.0652	16555
8	4	51800001	58000000	0.0538	44172
8	4	58000001	77700000	0.0088	0.92603
8	4	77700001	190000000	-0.0191	-35922
8	5	100001	46400000	-0.0048	-0.63616
8	5	50100001	68800000	0.0021	0.31422
8	5	68800001	107200000	-0.0236	-48992
8	5	107200001	181300000	-0.0034	-0.81235
8	6	400001	88100000	0.0058	13012
8	6	88100001	170600000	-0.017	-5569
8	7	600001	58100000	-0.0004	-0.12567
8	7	60800001	159300000	0.001	0.2352
8	8	200001	5200000	-0.0553	-37227
8	8	5200001	43900000	-0.0098	-12858
8	8	45900001	114800000	-0.0004	-0.050333
8	8	114800001	145100000	0.0243	25438
8	9	100001	31500000	-0.0155	-28813
8	9	31500001	36100000	0.0499	49029
8	9	36100001	38800000	0.009	0.77917
8	9	41100001	43300000	-0.0169	-0.35863
8	9	62700001	65500000	-0.0464	-11301
8	9	68200001	138100000	-0.0005	-0.14451
8	10	100001	39500000	-0.003	-0.6371
8	10	41600001	133400000	-0.0018	-0.59009
8	11	900001	50800000	0.0009	0.2738
8	11	54500001	135100000	0.0017	0.50898
8	12	100001	34700000	0.0135	26708
8	12	37200001	133100000	0.0018	0.45167
8	13	18500001	114300000	-0.0147	-31927
8	14	18200001	106900000	0.0104	36929
8	15	19800001	20000000	0.0041	0.10729
8	15	22600001	101700000	0.0068	17279
8	16	100001	14600000	-0.0005	-0.047572
8	16	16600001	31900000	0.0055	0.59279
8	16	33900001	36300000	0.0477	18697
8	16	46400001	90100000	-0.0063	-12295
8	17	200001	22700000	-0.0152	-12695
8	17	26700001	78100000	0.0073	0.96146
8	17	78200001	83200000	-0.0323	-16835
8	18	200001	15400000	-0.0081	-12902
8	18	20900001	62100000	-0.0029	-0.87623
8	18	62100001	80200000	-0.0315	-50455
8	19	2300001	24300000	0.0003	0.016804
8	19	27200001	58600000	0.0154	12439
8	20	100001	26400000	0.0055	11772
8	20	29500001	64300000	0.0094	18843
8	21	6300001	9400000	-0.014	-0.44807
8	21	12900001	46700000	-0.0049	-0.89789
8	22	12600001	12900000	-0.0655	-12617
8	22	15100001	50800000	0.0008	0.11375
8	X	200001	2900000	-0.1354	-34462
8	X	2900001	58600000	0.0144	28968
8	X	62500001	153100000	0.02	40739
8	X	153100001	156100000	-0.0671	-47484
8	Y	200001	7000000	-0.2186	-64536
8	Y	7000001	10200000	-0.3636	-81115
8	Y	10200001	11800000	0.0474	19657
8	Y	11800001	25100000	-0.3474	-81097
8	Y	25100001	26700000	-0.2406	-36806
8	Y	56500001	57300000	-0.103	-60121
9	1	1800001	109100000	-0.0011	-0.26182
9	1	109100001	121600000	0.0196	22109
9	1	124900001	125200000	-0.0156	-0.32166
9	1	143000001	143300000	-0.0584	-17723
9	1	145300001	186900000	0.0213	21869
9	1	186900001	201300000	-0.0111	-0.67299
9	1	201300001	248900000	0.0277	43104
9	2	1	89000000	0.0016	0.5659
9	2	91600001	92100000	0.0228	0.46195
9	2	94100001	241800000	0.0031	1237
9	3	1	91500000	-0.0025	-0.59771
9	3	93700001	198100000	0.0007	0.17777
9	4	200001	12300000	0.0051	0.45856
9	4	12300001	24100000	0.0469	41531
9	4	24100001	49000000	0.0069	0.76889
9	4	51800001	190000000	-0.0096	-17606
9	5	100001	46400000	-0.0001	-0.013251
9	5	50100001	181300000	0.0028	10336
9	6	400001	170600000	-0.0067	-23404
9	7	600001	58100000	0.0017	0.53389
9	7	60800001	159300000	-0.0013	-0.30582
9	8	200001	14900000	-0.0302	-34958
9	8	14900001	43900000	0.0056	0.62579
9	8	45900001	145100000	0.0133	16811
9	9	100001	38800000	-0.0012	-0.25171
9	9	41100001	43300000	0.0284	0.60269
9	9	62700001	65500000	-0.0099	-0.24114
9	9	68200001	138100000	-0.0061	-17637
9	10	100001	39500000	-0.0118	-25058
9	10	41600001	104200000	-0.0028	-0.75204
9	10	104200001	112200000	0.0313	32071
9	10	112200001	133400000	-0.0123	-18401
9	11	900001	50800000	-0.0015	-0.45645
9	11	54500001	72000000	-0.0028	-0.33771
9	11	72000001	116900000	0.033	72906
9	11	116900001	135100000	-0.0005	-0.076743
9	12	100001	34700000	-0.0045	-0.89023
9	12	37200001	133100000	0.0013	0.32631
9	13	18500001	114300000	-0.0116	-25199
9	14	18200001	106900000	-0.0036	-12792
9	15	19800001	20000000	-0.0443	-11593
9	15	22600001	101700000	0.0067	1702
9	16	100001	4100000	-0.0557	-21493
9	16	4100001	14600000	0.0105	0.98147
9	16	16600001	31900000	-0.0085	-0.91583
9	16	33900001	36300000	0.0006	0.023519
9	16	46400001	87100000	0.0018	0.35609
9	16	87100001	90100000	-0.0634	-29639
9	17	200001	22700000	-0.0156	-13027
9	17	26600001	83200000	-0.0065	-0.83536
9	18	200001	15400000	-0.0173	-27552
9	18	20900001	80200000	-0.0152	-44372
9	19	2300001	24300000	-0.0141	-0.7897
9	19	27200001	58600000	-0.0094	-0.75917
9	20	100001	26400000	-0.0125	-26749
9	20	29500001	64300000	-0.0037	-0.74147
9	21	6300001	9400000	0.014	0.44808
9	21	12900001	46700000	-0.0154	-2821
9	22	12600001	12900000	0.0168	0.32361
9	22	15100001	50800000	-0.0175	-24874
9	X	200001	59300000	0.0166	3074
9	X	62000001	156100000	0.0384	80127
9	Y	200001	26700000	0.0542	14432
9	Y	56500001	57300000	0.0313	1827
10	1	1800001	121600000	-0.071	-16779
10	1	124900001	125200000	-0.025	-0.5155
10	1	143000001	143300000	0.0025	0.075865
10	1	145300001	145500000	-0.0688	-0.93636
10	1	145500001	211400000	0.084	11475
10	1	211400001	248900000	0.044	66513
10	2	1	89000000	0.0205	72542
10	2	91600001	92100000	-0.0388	-0.78611
10	2	94100001	226900000	0.0257	98322
10	2	226900001	241800000	-0.0011	-0.16885
10	3	1	76400000	-0.0661	-12315
10	3	76400001	83500000	-0.1138	-95211
10	3	83500001	91500000	-0.0568	-39382
10	3	93800001	198100000	0.0173	43929
10	4	200001	23200000	-0.0765	-93244
10	4	23200001	35200000	-0.1184	-92141
10	4	35200001	49000000	-0.0788	-10127
10	4	51800001	190000000	-0.0782	-14335
10	5	100001	46400000	0.006	0.79497
10	5	50100001	181300000	0.0193	71285
10	6	400001	170600000	0.0174	60799
10	7	600001	53400000	0.0182	57784
10	7	53400001	58100000	-0.0141	-0.96992
10	7	60800001	79100000	-0.009	-0.86291
10	7	79100001	159300000	0.0229	57721
10	8	200001	43900000	-0.0068	-0.95575
10	8	45900001	53800000	-0.0037	-0.35208
10	8	53800001	145100000	0.0204	25576
10	9	100001	20700000	-0.0127	-21576
10	9	20700001	22900000	-0.1679	-14893
10	9	22900001	38800000	-0.0335	-50226
10	9	41100001	43300000	-0.064	-13582
10	9	62700001	65500000	-0.0639	-15565
10	9	68200001	73000000	-0.0349	-37392
10	9	73000001	97300000	-0.0629	-14049
10	9	97300001	122700000	-0.0312	-61166
10	9	122700001	129600000	-0.0783	-66567
10	9	129600001	138100000	-0.0091	-0.67279
10	10	100001	39500000	-0.0089	-18896
10	10	41600001	58100000	0.0046	0.61964
10	10	58100001	133400000	0.0245	76364
10	11	900001	50800000	0.0061	18562
10	11	54500001	135100000	0.008	23958
10	12	100001	31000000	0.0915	17387
10	12	31000001	34700000	0.0418	30589
10	12	37200001	133100000	0.029	72762
10	13	18500001	22700000	-0.0459	-44062
10	13	22700001	114300000	0.0121	25914
10	14	18200001	101700000	0.0052	17886
10	14	101700001	106900000	-0.041	-27508
10	15	19800001	20000000	-0.0311	-0.81389
10	15	22600001	101700000	0.016	40641
10	16	100001	14600000	-0.0041	-0.39001
10	16	16600001	31900000	0.0046	0.4957
10	16	33900001	36300000	-0.0342	-13405
10	16	46400001	90100000	-0.0088	-17177
10	17	200001	22700000	0.0015	0.12525
10	17	26600001	83200000	0.009	11585
10	18	200001	15400000	-0.0519	-82652
10	18	20900001	23600000	-0.0551	-39889
10	18	23600001	48500000	-0.0277	-65562
10	18	48500001	80200000	-0.0515	-12087
10	19	2300001	24300000	-0.1144	-64072
10	19	27200001	36500000	-0.0834	-9191
10	19	36500001	37800000	-0.2248	-78843
10	19	37800001	58600000	-0.0941	-58746
10	20	100001	26400000	0.0204	43666
10	20	29500001	64300000	0.0091	18244
10	21	6300001	9400000	-0.0275	-0.88012
10	21	12900001	46700000	-0.0015	-0.27485
10	22	12600001	12900000	0.008	0.1541
10	22	15100001	50800000	-0.0855	-12156
10	X	2700001	58400000	-0.0455	-53767
10	X	62400001	155900000	-0.0592	-69145
11	1	1800001	109900000	-0.0186	-44446
11	1	109900001	121600000	0.0214	24089
11	1	124900001	125200000	0.0273	0.56292
11	1	143000001	143300000	-0.0265	-0.80417
11	1	145300001	248900000	0.0096	15503
11	2	1	89000000	0.0122	43161
11	2	91600001	92100000	0.0156	0.31608
11	2	94100001	241800000	0.0105	41916
11	3	1	47000000	-0.0122	-2139
11	3	47000001	53400000	-0.0584	-39934
11	3	53400001	91500000	-0.0042	-0.66652
11	3	93700001	96400000	-0.0217	-12376
11	3	96400001	198100000	0.012	29321
11	4	200001	3600000	-0.078	-29127
11	4	3600001	49000000	-0.0115	-15191
11	4	51800001	190000000	-0.0117	-21453
11	5	100001	46000000	0.0203	26786
11	5	46000001	46400000	-0.0232	-0.40389
11	5	50100001	181300000	-0.0036	-13286
11	6	400001	170600000	-0.014	-48884
11	7	600001	58100000	0.0159	49965
11	7	60800001	159300000	0.0101	23753
11	8	200001	36400000	-0.0131	-1819
11	8	36400001	40500000	0.1141	90011
11	8	40500001	43900000	0.0252	14178
11	8	45900001	145100000	0.0454	57384
11	9	100001	10600000	0.0208	30014
11	9	10600001	29200000	-0.0368	-56646
11	9	29200001	38800000	0.0186	24598
11	9	41100001	43300000	-0.0114	-0.24192
11	9	62700001	65500000	-0.0479	-11667
11	9	68200001	125800000	0.0112	28389
11	9	125800001	138100000	-0.0352	-30204
11	10	100001	39500000	-0.0084	-17834
11	10	41600001	133400000	-0.005	-1639
11	11	900001	50800000	0.0046	13997
11	11	54500001	135100000	0.0026	0.77868
11	12	100001	34700000	-0.003	-0.59355
11	12	37200001	133100000	-0.0002	-0.050181
11	13	18500001	114300000	-0.0231	-50171
11	14	18200001	106900000	0.0289	10267
11	15	19800001	20000000	0.0029	0.075891
11	15	22600001	101700000	0.0005	0.12706
11	16	100001	4300000	-0.0375	-15346
11	16	4400001	14600000	0.0174	16092
11	16	16600001	28300000	0.0236	26465
11	16	28500001	31900000	-0.0394	-1.57
11	16	33900001	36300000	0.0192	0.75258
11	16	46400001	90100000	-0.0182	-35527
11	17	200001	22700000	-0.0315	-26304
11	17	26600001	50700000	-0.0248	-28451
11	17	50700001	73100000	0.0116	14789
11	17	73100001	83200000	-0.029	-18704
11	18	200001	15400000	-0.0133	-21184
11	18	20900001	80200000	-0.01	-29189
11	19	2300001	24300000	-0.0548	-30694
11	19	27200001	58600000	-0.0413	-33358
11	20	100001	26400000	0.0149	31884
11	20	29500001	64300000	0.0044	0.88204
11	21	6300001	9400000	0.0026	0.083216
11	21	12900001	46700000	-0.0316	-57908
11	22	12600001	12900000	0.0514	0.99011
11	22	15100001	50800000	-0.0165	-2346
11	X	2700001	54600000	-0.0361	-42737
11	X	54600001	58400000	0.0093	0.62071
11	X	62400001	155900000	0.0087	10162
12	1	1800001	121600000	0.003	0.70857
12	1	124900001	125200000	0.0834	17196
12	1	143000001	143300000	-0.0321	-0.97416
12	1	145300001	248900000	0.0042	0.67803
12	2	1	89000000	-0.0028	-0.99081
12	2	91600001	92100000	0.0028	0.056732
12	2	94100001	241800000	-0.0077	-30754
12	3	1	91500000	-0.0058	-13863
12	3	93700001	198100000	0.0082	20805
12	4	200001	49000000	-0.0148	-19215
12	4	51800001	190000000	-0.0087	-15957
12	5	100001	46400000	-0.0091	-12058
12	5	50100001	181300000	-0.0023	-0.84914
12	6	400001	170600000	-0.0032	-11182
12	7	600001	58100000	0.0032	10056
12	7	60800001	159300000	0.0079	18587
12	8	200001	43900000	-0.0069	-0.96955
12	8	45900001	145100000	0.0076	0.9608
12	9	100001	38800000	-0.0005	-0.10487
12	9	41100001	43300000	0.0087	0.18462
12	9	62700001	65500000	0.0405	0.98645
12	9	68200001	138100000	-0.0065	-18789
12	10	100001	39500000	0.0134	28457
12	10	41600001	133400000	-0.0009	-0.29514
12	11	900001	50800000	0.0026	0.79136
12	11	54500001	68900000	0.0002	0.022451
12	11	68900001	69800000	0.3039	11694
12	11	69800001	135100000	0.0002	0.060356
12	12	100001	34700000	0.0155	30668
12	12	37200001	133100000	0.0134	33617
12	13	18500001	114300000	-0.0127	-27577
12	14	18200001	106900000	0.0188	66723
12	15	19800001	20000000	-0.0188	-0.49199
12	15	22600001	101700000	-0.0016	-0.40655
12	16	100001	14600000	0.0011	0.10465
12	16	16600001	31900000	-0.0031	-0.33405
12	16	33900001	36300000	-0.0047	-0.18423
12	16	46400001	90100000	-0.0022	-0.42937
12	17	200001	22700000	0.0041	0.34236
12	17	26600001	83200000	-0.0052	-0.66835
12	18	200001	15400000	-0.0137	-21818
12	18	20900001	80200000	-0.0143	-41728
12	19	2300001	24300000	-0.0108	-0.60491
12	19	27200001	58600000	0.0007	0.056542
12	20	100001	26400000	-0.0017	-0.36373
12	20	29500001	64300000	-0.0078	-15636
12	21	6300001	9400000	0.016	0.51208
12	21	12900001	46700000	-0.0151	-27668
12	22	12600001	12900000	0.0895	1724
12	22	15100001	50800000	0.0015	0.21326
12	X	2700001	58400000	-0.0059	-0.6972
12	X	62400001	155900000	0.0019	0.22192
13	1	1800001	121600000	-0.0054	-12752
13	1	124900001	125200000	-0.0336	-0.69282
13	1	143000001	143300000	-0.0116	-0.35203
13	1	145300001	248900000	-0.0031	-0.50063
13	2	1	50400000	0.019	49631
13	2	50400001	89000000	0.0019	0.43418
13	2	91600001	92100000	-0.0617	-12501
13	2	94100001	241800000	-0.0016	-0.64078
13	3	1	91500000	-0.0157	-37521
13	3	93700001	95600000	-0.0013	-0.077371
13	3	95600001	198100000	0.0345	85294
13	4	200001	49000000	-0.0058	-0.75297
13	4	51800001	190000000	0.001	0.18337
13	5	100001	46400000	0.0556	73694
13	5	50200001	181300000	0.0014	0.51667
13	6	400001	170600000	-0.003	-10476
13	7	600001	58100000	-0.0008	-0.25131
13	7	60800001	159300000	-0.0031	-0.72931
13	8	200001	31200000	-0.0188	-28052
13	8	31200001	43900000	0.0207	17339
13	8	45900001	145100000	0.0142	17948
13	9	100001	38800000	-0.0174	-3649
13	9	41100001	43300000	0.0239	0.50718
13	9	62700001	65500000	-0.0051	-0.12422
13	9	68200001	138100000	-0.0008	-0.23125
13	10	100001	39500000	-0.0168	-35678
13	10	41600001	133400000	0	0
13	11	900001	50800000	-0.0002	-0.060841
13	11	54500001	135100000	0.0021	0.62864
13	12	100001	34700000	-0.0052	-10289
13	12	37200001	133100000	-0.0044	-11043
13	13	18500001	114300000	-0.0009	-0.19551
13	14	18200001	106900000	-0.0129	-45794
13	15	19800001	20000000	-0.0162	-0.42393
13	15	22600001	101700000	-0.0068	-17278
13	16	100001	14600000	-0.0062	-0.5899
13	16	16600001	31900000	-0.0154	-16596
13	16	33900001	36300000	0.01	0.39197
13	16	46400001	90100000	-0.0024	-0.46849
13	17	200001	22700000	-0.0192	-16035
13	17	26600001	83200000	-0.0056	-0.71965
13	18	200001	15400000	-0.0087	-13857
13	18	20900001	80200000	-0.0033	-0.96291
13	19	2300001	24300000	-0.0256	-14339
13	19	27200001	58600000	0.0053	0.42812
13	20	100001	26400000	0.0068	14555
13	20	29500001	64300000	0.0116	23252
13	21	6300001	9400000	0.01	0.32005
13	21	12900001	46700000	-0.0097	-17777
13	22	12600001	12900000	0.0082	0.15795
13	22	15100001	50800000	-0.0113	-16068
13	X	200001	58300000	-0.0071	-12949
13	X	62500001	156100000	0.0098	20252
13	Y	200001	26700000	0.0627	16695
13	Y	56500001	57300000	0.0348	20313
14	1	1800001	121600000	0.003	0.70832
14	1	124900001	125200000	0.0308	0.6351
14	1	143000001	143300000	-0.0207	-0.6282
14	1	145300001	248900000	0.0051	0.82364
14	2	1	89000000	0.0033	11686
14	2	91600001	92100000	-0.009	-0.18235
14	2	94100001	241800000	0.0005	0.19963
14	3	1	91500000	0.0024	0.57388
14	3	93700001	198100000	0.0046	11675
14	4	200001	49000000	0.0012	0.15584
14	4	51800001	190000000	-0.0049	-0.89868
14	5	100001	46400000	-0.0047	-0.62301
14	5	50100001	181300000	-0.0005	-0.18473
14	6	400001	170600000	0.0017	0.59373
14	7	600001	58100000	-0.0057	-17916
14	7	60800001	159300000	-0.0052	-12231
14	8	200001	43900000	-0.0044	-0.61824
14	8	45900001	145100000	-0.0007	-0.08849
14	9	100001	38800000	-0.0004	-0.083885
14	9	41100001	43300000	0.0523	11099
14	9	62700001	65500000	0.0018	0.043841
14	9	68200001	138100000	-0.0006	-0.17335
14	10	100001	39500000	-0.002	-0.4248
14	10	41600001	133400000	0.0002	0.065577
14	11	900001	50800000	0.0059	17942
14	11	54500001	135100000	0.0009	0.26949
14	12	100001	34700000	0.0013	0.25727
14	12	37200001	133100000	0.0034	0.85359
14	13	18500001	114300000	-0.0089	-19324
14	14	18200001	106900000	-0.0012	-0.42597
14	15	19800001	20000000	0.0149	0.38993
14	15	22600001	101700000	0.0041	1041
14	16	100001	14600000	-0.0033	-0.31392
14	16	16600001	31900000	-0.0094	-1013
14	16	33900001	36300000	0.0035	0.1372
14	16	46400001	90100000	-0.0043	-0.839
14	17	200001	22700000	-0.0023	-0.19204
14	17	26600001	83200000	0.0036	0.46264
14	18	200001	15400000	-0.0106	-16878
14	18	20900001	80200000	-0.004	-11672
14	19	2300001	24300000	-0.0185	-10362
14	19	27200001	58600000	-0.0129	-10419
14	20	100001	26400000	0.0043	0.92065
14	20	29500001	64300000	-0.0023	-0.46117
14	21	6300001	9400000	0.0013	0.041605
14	21	12900001	46700000	-0.0039	-0.71467
14	22	12600001	12900000	-0.0744	-14331
14	22	15100001	50800000	-0.0042	-0.5972
14	X	200001	58600000	0.0069	12628
14	X	63100001	156100000	0.0207	43124
14	Y	200001	26700000	0.0873	23245
14	Y	56500001	57300000	0.053	30936
15	1	1800001	113800000	-0.3563	-84.08
15	1	113800001	114200000	1505	53046
15	1	114200001	118400000	-0.3656	-32816
15	1	118400001	121600000	1431	95092
15	1	125000001	125200000	-0.1031	-21259
15	1	143000001	143300000	0.0089	0.27009
15	1	145300001	148400000	-0.0389	-16979
15	1	148400001	149200000	0.4837	85105
15	1	149900001	248900000	0.0025	0.41389
15	2	1	68100000	0.0432	13239
15	2	68100001	89000000	0.0879	14459
15	2	91600001	92100000	0.0302	0.6119
15	2	94100001	94600000	0.1733	35091
15	2	94600001	144300000	0.4208	113.85
15	2	144300001	178900000	0.4632	94.17
15	2	178900001	224300000	0.1626	42164
15	2	224300001	225000000	-0.7299	-29349
15	2	225000001	237400000	0.1456	19841
15	2	237400001	241800000	0.2158	12621
15	3	1	74600000	-0.3594	-65136
15	3	74600001	75400000	-0.7749	-32297
15	3	75800001	91500000	-0.3583	-34538
15	3	93800001	101700000	-0.1237	-16295
15	3	101700001	103900000	0.011	0.27556
15	3	103900001	163000000	-0.1492	-32268
15	3	163100001	198100000	1464	258.05
15	4	200001	33300000	-0.2832	-32985
15	4	33300001	35700000	0.3472	15321
15	4	35700001	42300000	-0.3328	-32405
15	4	42300001	49000000	0.2941	27157
15	4	51900001	103800000	-0.0193	-28549
15	4	103800001	190000000	-0.3532	-65056
15	5	100001	2600000	0.5615	20654
15	5	2600001	42600000	0.4719	64.39
15	5	42600001	43300000	-0.0046	-0.21004
15	5	43300001	44800000	3052	185.62
15	5	44800001	46400000	1679	90259
15	5	50200001	50700000	-0.241	-74485
15	5	50700001	139600000	-0.3475	-119.93
15	5	139600001	181300000	-0.2934	-42114
15	6	400001	58400000	-0.3288	-51727
15	6	59300001	60500000	0.1896	46798
15	6	60500001	65400000	0.4134	36691
15	6	65400001	68900000	0.5677	31602
15	6	68900001	72400000	0.6382	54.18
15	6	72400001	86100000	0.5067	74732
15	6	86100001	170600000	0.024	79181
15	7	600001	57600000	0.3099	97805
15	7	57600001	58100000	0.1119	34711
15	7	60800001	63500000	0.1882	6.76
15	7	63600001	149200000	0.3069	73197
15	7	149200001	149900000	0.4844	19.83
15	7	149900001	152200000	0.2935	20651
15	7	152200001	155200000	0.2059	12872
15	7	155200001	159300000	0.2994	20793
15	8	200001	6900000	-0.156	-11704
15	8	8300001	9700000	-0.8814	-52717
15	8	9700001	38300000	-0.063	-7217
15	8	38300001	38800000	0.2646	9813
15	8	38800001	43500000	0.1015	67377
15	8	43500001	43900000	0.26	68009
15	8	45900001	46500000	0.2035	60465
15	8	46500001	65700000	0.0496	56948
15	8	65700001	102200000	0.0812	96843
15	8	102200001	102500000	0.6556	17717
15	8	102500001	141000000	0.1085	12554
15	8	141000001	145100000	0.194	95541
15	9	100001	27900000	-0.3587	-63644
15	9	27900001	38800000	0.6876	91911
15	9	41200001	43300000	0.4477	95011
15	9	62800001	64200000	0.05	11161
15	9	68200001	92800000	0.2448	51343
15	9	92800001	108400000	0.3873	80472
15	9	108400001	126900000	0.1522	26631
15	9	126900001	127900000	0.368	17378
15	9	127900001	133500000	0.1492	10267
15	9	133600001	138100000	0.3506	18356
15	10	100001	6700000	0.6161	59549
15	10	6700001	38300000	0.5287	104.17
15	10	38300001	39500000	0.3302	12133
15	10	41600001	45600000	0.2017	19342
15	10	45600001	46100000	0.0001	0.0033393
15	10	47000001	133400000	-0.35	-111.38
15	11	900001	50800000	0.005	15214
15	11	54500001	135100000	0.0075	22449
15	12	100001	34700000	0.6575	130.11
15	12	37200001	38700000	0.5451	25.04
15	12	38700001	48500000	0.1903	27824
15	12	48500001	89000000	0.117	22388
15	12	89000001	129100000	0.1412	23893
15	12	129100001	133100000	0.1796	13371
15	13	18500001	45300000	-0.3573	-76611
15	13	45300001	114300000	-0.333	-54488
15	14	18200001	44800000	0.1878	37858
15	14	44800001	106900000	-0.3325	-108.08
15	15	19800001	20000000	-0.0776	-20307
15	15	22600001	101700000	0.0012	0.30477
15	16	100001	14600000	0.0297	28253
15	16	16600001	31900000	0.0058	0.625
15	16	33900001	36300000	-0.0198	-0.77609
15	16	46500001	69300000	-0.1132	-17887
15	16	69300001	79300000	-0.008	-10392
15	16	79300001	90100000	-0.1025	-14432
15	17	200001	9100000	-0.0981	-60749
15	17	9100001	17500000	-0.1472	-12395
15	17	17500001	20600000	-0.2924	-15755
15	17	20600001	21800000	0.2721	12716
15	17	22200001	22700000	0.0589	19873
15	17	26600001	31800000	0.1055	85381
15	17	31800001	34100000	0.0095	0.79998
15	17	34100001	78800000	0.1012	12945
15	17	78800001	83200000	0.1892	10058
15	18	200001	14000000	0.5546	89618
15	18	14000001	15400000	0.2605	98226
15	18	20900001	27300000	0.3188	37051
15	18	27300001	28000000	0.0314	16064
15	18	28000001	39200000	-0.3248	-60986
15	18	39200001	40100000	0.2338	11727
15	18	40100001	40900000	-0.128	-63031
15	18	40900001	80200000	-0.3406	-89705
15	19	2300001	20700000	0.2979	15866
15	19	20800001	24300000	0.1966	96704
15	19	27200001	34500000	0.2261	23878
15	19	34500001	37800000	0.2917	14.51
15	19	37800001	58600000	0.1609	10046
15	20	100001	11000000	0.0362	44556
15	20	11000001	22300000	0.6106	87161
15	20	22300001	26400000	0.4017	42072
15	20	29600001	32400000	0.0075	0.42706
15	20	32400001	34600000	0.4191	29345
15	20	34600001	36400000	1297	75197
15	20	36400001	41100000	-0.1016	-10509
15	20	41100001	46800000	0.1547	18175
15	20	46800001	61600000	0.0609	99908
15	20	61600001	64300000	0.1611	66237
15	21	6300001	9400000	-0.2681	-85807
15	21	12900001	14800000	-0.0142	-0.81712
15	21	14800001	16300000	0.739	46833
15	21	16300001	39800000	-0.4062	-73488
15	21	39800001	46700000	-0.2934	-27738
15	22	12600001	12900000	-0.2622	-50506
15	22	15100001	20100000	-0.0196	-13315
15	22	20400001	36700000	0.4008	59958
15	22	36700001	37500000	0.5976	22819
15	22	37500001	43500000	0.4087	27.39
15	22	43500001	50800000	-0.0993	-81155
15	X	200001	2800000	-0.1869	-45576
15	X	2800001	58600000	0.2707	54213
15	X	62500001	89200000	0.291	43241
15	X	89200001	93100000	0.0538	36076
15	X	93100001	111500000	0.2936	53036
15	X	111500001	156100000	0.6613	128.76
15	Y	200001	2700000	-0.1733	-42814
15	Y	2700001	6200000	-0.6423	-18502
15	Y	6200001	10100000	-1211	-27228
15	Y	10100001	11800000	-0.0953	-39742
15	Y	11800001	26400000	-1278	-29212
15	Y	26400001	26700000	-0.605	-17.23
15	Y	56500001	57300000	-0.0305	-17803
16	1	1800001	62500000	0.1151	17097
16	1	62500001	84600000	0.1781	34.36
16	1	84600001	120200000	0.1521	29402
16	1	120400001	121600000	0.1025	2074
16	1	124900001	125200000	0.0619	12763
16	1	143000001	143300000	-0.0337	-10227
16	1	145300001	157200000	0.1109	71246
16	1	157200001	243100000	0.1562	25674
16	1	243100001	248900000	0.1133	90064
16	2	1	18100000	0.0525	75591
16	2	18100001	22600000	0.1117	9778
16	2	22600001	36100000	0.0445	65249
16	2	36100001	58400000	-0.1694	-31437
16	2	58400001	75400000	-0.1972	-22512
16	2	75400001	84500000	-0.1382	-11695
16	2	84500001	89000000	-0.2163	-16645
16	2	91600001	92100000	-0.1528	-30959
16	2	94100001	138900000	-0.2097	-49249
16	2	138900001	167200000	-0.181	-35255
16	2	167200001	178600000	0.1284	14184
16	2	178600001	199200000	0.1761	22561
16	2	199200001	226700000	0.1281	23207
16	2	226700001	229800000	-0.2024	-12895
16	2	229800001	241800000	-0.2779	-33674
16	3	1	2300000	-0.3015	-18795
16	3	2300001	20200000	-0.3669	-55546
16	3	20200001	29900000	-0.3159	-37785
16	3	29900001	73600000	-0.3629	-54312
16	3	73600001	91500000	-0.3032	-31712
16	3	93700001	117700000	-0.3267	-49081
16	3	117700001	161700000	-0.347	-66.08
16	3	161700001	167900000	-0.2965	-15644
16	3	167900001	198100000	-0.3411	-56209
16	4	200001	12000000	-0.3784	-33259
16	4	12000001	48400000	-0.3113	-37382
16	4	48400001	49000000	-0.3726	-14195
16	4	51800001	57200000	-0.358	-28409
16	4	57200001	135200000	-0.3096	-41.01
16	4	135200001	162300000	0.0662	96384
16	4	162300001	190000000	0.3527	48252
16	5	100001	19300000	0.0599	52154
16	5	19300001	28700000	0.1158	62429
16	5	28700001	46400000	0.0745	13609
16	5	50200001	63200000	0.3302	45849
16	5	63200001	64500000	0.4316	25242
16	5	64500001	69500000	0.3236	28266
16	5	71400001	124600000	-0.3058	-81963
16	5	124600001	125000000	-0.871	-24489
16	5	125000001	133000000	-0.3062	-46607
16	5	133000001	147500000	-0.3426	-49201
16	5	147500001	147800000	-0.6769	-22148
16	5	147800001	151600000	-0.3509	-24298
16	5	151600001	167500000	-0.2973	-29545
16	5	167500001	181300000	-0.3635	-41164
16	6	400001	47900000	0.108	13951
16	6	47900001	60300000	0.1721	26.29
16	6	60300001	70000000	0.3455	35432
16	6	70000001	75700000	0.2392	26371
16	6	75700001	104600000	-0.0406	-64765
16	6	104600001	112300000	-0.1302	-12713
16	6	112300001	129500000	-0.0778	-13694
16	6	129500001	148000000	-0.1226	-20066
16	6	148000001	170600000	-0.1629	-31018
16	7	600001	7500000	0.1061	84747
16	7	7500001	20700000	0.182	24.22
16	7	20700001	58100000	0.124	33296
16	7	60800001	78000000	0.089	80669
16	7	78000001	97700000	0.1528	29912
16	7	97700001	106100000	0.0944	7996
16	7	106100001	126500000	0.16	28169
16	7	126500001	159300000	0.105	20.9
16	8	200001	31200000	-0.2962	-44.2
16	8	31200001	43900000	-0.2702	-22.64
16	8	45900001	116700000	-0.261	-33163
16	8	116700001	145100000	-0.2883	-29283
16	9	100001	32200000	0.1373	25724
16	9	32200001	38800000	0.1024	11256
16	9	41100001	43300000	0.0687	14579
16	9	62700001	65500000	0.0376	0.91583
16	9	68200001	138100000	0.0957	27646
16	10	100001	39500000	-0.017	-36082
16	10	41600001	51000000	0.0103	11663
16	10	51000001	55100000	0.0802	75782
16	10	55100001	68000000	-0.2961	-48841
16	10	68000001	78900000	-0.3679	-48755
16	10	78900001	126100000	-0.3226	-83124
16	10	126100001	133400000	-0.3775	-29831
16	11	900001	9700000	-0.307	-37881
16	11	9700001	13400000	-0.3735	-29757
16	11	13400001	43100000	-0.2818	-66838
16	11	43100001	48400000	-0.3337	-33891
16	11	48400001	50800000	-0.2105	-13764
16	11	54500001	57200000	-0.2475	-16956
16	11	57200001	60800000	0.0753	76082
16	11	60800001	79500000	0.0134	1538
16	11	79500001	109800000	0.085	16982
16	11	109800001	135100000	0.0329	52377
16	12	100001	25500000	0.1813	31634
16	12	25500001	34700000	0.1331	17399
16	12	37200001	104200000	0.1424	32847
16	12	104200001	133100000	0.083	12.44
16	13	18500001	19300000	-0.2325	-89345
16	13	19300001	53900000	-0.3271	-86705
16	13	53900001	55000000	-0.2528	-13293
16	13	55000001	56400000	0.0955	41541
16	13	56400001	114300000	-0.3049	-44578
16	14	18200001	36400000	0.1042	19718
16	14	36400001	49600000	0.147	18239
16	14	49600001	78700000	0.0931	16792
16	14	78700001	88100000	0.1533	20.86
16	14	88100001	106900000	0.0748	13394
16	15	19800001	20000000	-0.2479	-64874
16	15	22600001	62300000	-0.321	-69003
16	15	62300001	101700000	0.0568	12499
16	16	100001	14600000	-0.3543	-33701
16	16	16600001	31900000	-0.3563	-38397
16	16	34000001	36300000	-0.0949	-37198
16	16	46400001	46600000	-0.0916	-17998
16	16	46600001	58900000	-0.1654	-26458
16	16	58900001	65400000	-0.0998	-10.39
16	16	65400001	90100000	-0.1836	-30574
16	17	200001	22700000	-0.3325	-27764
16	17	26700001	51300000	0.0517	59054
16	17	51300001	54800000	0.1429	13553
16	17	54800001	83200000	0.0548	57147
16	18	200001	15400000	0.0779	12405
16	18	20900001	27000000	0.0741	85679
16	18	27000001	74800000	0.1199	34918
16	18	74800001	80200000	0.0741	69647
16	19	2300001	24300000	0.0496	27783
16	19	27200001	58600000	0.0517	41761
16	20	100001	8900000	-0.2794	-29639
16	20	8900001	26400000	0.1244	22006
16	20	29500001	31000000	0.029	0.9806
16	20	31300001	31600000	-0.1863	-60372
16	20	31600001	64300000	0.1079	21364
16	21	6300001	9400000	-0.1066	-3412
16	21	12900001	13200000	-0.1237	-23674
16	21	13200001	31100000	0.1148	18398
16	21	31100001	46700000	0.0645	93803
16	22	12600001	12900000	-0.0664	-12791
16	22	15100001	50800000	0.0317	45076
16	X	200001	2800000	-0.5296	-12915
16	X	2800001	58600000	0.0948	18985
16	X	62500001	156100000	0.0938	19384
16	Y	200001	2700000	-0.5352	-13222
16	Y	2700001	6200000	-1067	-30733
16	Y	6200001	10100000	-1.91	-42947
16	Y	10100001	11900000	-0.3391	-13568
16	Y	11900001	26300000	-1983	-45089
16	Y	26300001	26700000	-1.01	-32538
16	Y	56500001	57300000	-0.457	-26675
17	1	1800001	107600000	-0.0173	-41108
17	1	107600001	121600000	0.0426	46242
17	1	124900001	125200000	0.0895	18455
17	1	143000001	143300000	0.103	31259
17	1	145300001	185900000	0.0401	41033
17	1	185900001	199700000	-0.0012	-0.068767
17	1	199700001	244200000	0.0371	57667
17	1	244200001	248900000	-0.5581	-43545
17	2	1	89000000	-0.0341	-12067
17	2	91600001	92100000	-0.0715	-14487
17	2	94100001	235600000	-0.0318	-12447
17	2	235600001	236100000	-0.5703	-20999
17	2	236100001	241800000	-0.0246	-1847
17	3	1	8700000	-0.0654	-63093
17	3	8700001	17100000	-0.0198	-23591
17	3	17100001	29300000	-0.0812	-12225
17	3	29300001	29600000	-0.4984	-16875
17	3	29600001	67300000	-0.0532	-80213
17	3	67300001	67800000	-1277	-48192
17	3	67800001	91500000	-0.0717	-10.31
17	3	93700001	161800000	-0.0566	-12485
17	3	161800001	198100000	0.3834	68467
17	4	200001	19500000	-0.0038	-0.46584
17	4	19500001	25300000	-0.5061	-38538
17	4	25300001	40200000	-0.0515	-43956
17	4	40200001	49000000	-0.5034	-61621
17	4	51800001	61000000	-0.484	-54732
17	4	61000001	62500000	-0.1007	-54821
17	4	62500001	87700000	-0.4957	-66172
17	4	87700001	93700000	-0.0573	-52089
17	4	93700001	100600000	-0.5035	-55274
17	4	100600001	190000000	-0.0575	-10605
17	5	100001	1400000	0.8366	23263
17	5	1400001	16400000	0.6584	52468
17	5	16400001	31900000	0.618	42934
17	5	31900001	46400000	0.8653	123.44
17	5	50100001	61700000	0.8734	117.18
17	5	61700001	181300000	-0.0504	-17283
17	6	400001	20500000	0.6053	73132
17	6	20500001	21200000	0.4196	16287
17	6	21200001	26500000	0.5981	48141
17	6	26500001	28700000	0.5113	35333
17	6	28700001	31000000	0.5913	40314
17	6	31000001	170600000	-0.0561	-19823
17	7	600001	2400000	-0.0491	-18042
17	7	2400001	27800000	0.6324	129.74
17	7	27800001	58100000	0.3579	90.42
17	7	60800001	69800000	0.3603	24853
17	7	69800001	72900000	-0.0202	-1478
17	7	72900001	80000000	0.3397	26977
17	7	80000001	103100000	-0.007	-12655
17	7	103100001	108000000	0.3468	30749
17	7	108000001	109200000	0.6075	36752
17	7	109200001	111100000	0.3866	29.02
17	7	111100001	159300000	0.6411	153.08
17	8	200001	36100000	-0.5886	-82263
17	8	36100001	43900000	0.3205	25627
17	8	45900001	105600000	0.2979	36643
17	8	105600001	121900000	0.2717	30333
17	8	121900001	145100000	0.2981	29898
17	9	100001	38800000	0.6315	132.46
17	9	41200001	43300000	0.2974	63112
17	9	62700001	64200000	0.2433	54305
17	9	68200001	73600000	0.6466	76033
17	9	73600001	74300000	1362	58185
17	9	74300001	80100000	1088	121.55
17	9	80100001	107600000	-0.0277	-65064
17	9	107600001	138100000	-0.0009	-0.18365
17	10	100001	39500000	-0.0698	-14816
17	10	41600001	133400000	-0.0543	-17796
17	11	900001	4500000	0.0554	26159
17	11	4500001	50800000	-0.0279	-83655
17	11	54500001	68700000	-0.0206	-23137
17	11	68700001	100400000	0.6421	121.85
17	11	100400001	106300000	0.3635	45522
17	11	106300001	135100000	0.6475	118.9
17	12	100001	11700000	0.9043	104.2
17	12	11700001	34700000	0.3268	68619
17	12	37200001	133100000	0.3434	86098
17	13	18500001	74000000	-0.5911	-136.24
17	13	74000001	93300000	0.6174	70503
17	13	93300001	94200000	-0.6051	-32292
17	13	94200001	114300000	0.6136	93077
17	14	18200001	106900000	0.3348	118.75
17	15	19800001	20000000	-0.107	-28001
17	15	22700001	27700000	-0.5957	-42317
17	15	27700001	101700000	-0.023	-55921
17	16	100001	14600000	-0.0641	-60984
17	16	16600001	31900000	-0.0626	-67467
17	16	33900001	36300000	-0.0131	-0.51349
17	16	46400001	90100000	-0.0503	-98174
17	17	200001	1000000	-0.5179	-23942
17	17	1100001	22700000	-0.0622	-50896
17	17	26600001	83200000	-0.0515	-6619
17	18	200001	6500000	0.3623	41473
17	18	6500001	11100000	0.6047	50004
17	18	11100001	14100000	0.3612	28895
17	18	14100001	15400000	0.2344	81122
17	18	20900001	21200000	0.2647	63976
17	18	21200001	31700000	0.3539	55465
17	18	31700001	46600000	0.6337	123.84
17	18	46600001	66900000	0.359	85899
17	18	66900001	80200000	-0.5444	-75.49
17	19	2300001	9400000	0.6313	29.73
17	19	9400001	19500000	-0.0313	-17033
17	19	19500001	24300000	0.526	26686
17	19	27200001	29300000	0.551	30149
17	19	29300001	31700000	0.7529	45133
17	19	31700001	35300000	0.5362	48503
17	19	35400001	58600000	-0.0349	-21343
17	20	100001	13900000	0.3464	47851
17	20	13900001	14200000	-0.0476	-15738
17	20	14200001	26300000	0.3342	49612
17	20	29500001	31000000	0.1517	51295
17	20	31300001	64300000	0.3527	70.1
17	21	6300001	8200000	-0.3866	-62264
17	21	8200001	9400000	0.0318	16383
17	21	12900001	31800000	-0.0649	-10777
17	21	31800001	46700000	-0.0308	-43202
17	22	12600001	12900000	-0.1189	-22903
17	22	15100001	16400000	-0.158	-53972
17	22	16600001	17100000	-0.4019	-11302
17	22	17100001	50800000	-0.5762	-80864
17	X	2700001	58400000	-0.0655	-77401
17	X	62400001	155900000	-0.0621	-72532
18	1	1800001	22800000	0.0118	14246
18	1	22800001	46400000	0.0365	38149
18	1	46400001	121600000	0.0114	25089
18	1	124900001	125200000	0.0402	0.82891
18	1	143000001	143300000	0.0145	0.44003
18	1	145300001	248900000	0.0089	14369
18	2	1	89000000	-0.0055	-19467
18	2	91600001	92100000	-0.0203	-0.41131
18	2	94100001	111200000	-0.0111	-1564
18	2	111200001	111800000	-0.1818	-52225
18	2	111800001	241800000	-0.0074	-2883
18	3	1	91500000	-0.0142	-33943
18	3	93700001	94100000	-0.0333	-0.83326
18	3	94100001	198100000	0.0191	4819
18	4	200001	49000000	-0.0197	-25577
18	4	51800001	190000000	-0.0185	-33925
18	5	100001	46400000	-0.0043	-0.56986
18	5	50100001	181300000	-0.0176	-64979
18	6	400001	170600000	0.0118	41223
18	7	600001	32600000	-0.0182	-43207
18	7	32600001	43800000	0.0391	57487
18	7	43800001	56800000	0.0738	92452
18	7	56900001	58100000	0.0168	0.61753
18	7	60800001	159300000	-0.011	-25873
18	8	200001	6700000	-0.0507	-3724
18	8	6700001	43800000	-0.0122	-15685
18	8	45900001	145100000	0.0192	2427
18	9	100001	24300000	0.049	86042
18	9	24300001	38800000	0.0198	29279
18	9	41100001	43300000	0.0344	0.73002
18	9	62700001	65500000	-0.0129	-0.31421
18	9	68200001	138100000	0.008	23111
18	10	100001	39500000	-0.0156	-33121
18	10	41600001	133400000	-0.0043	-14116
18	11	900001	31300000	-0.01	-24811
18	11	31300001	32500000	0.5076	31325
18	11	32500001	50800000	-0.0133	-23164
18	11	54500001	135100000	-0.0146	-43717
18	12	100001	19800000	-0.019	-28193
18	12	19800001	34700000	0.0395	71239
18	12	37200001	41000000	0.0289	3006
18	12	41000001	74100000	0.0068	12805
18	12	74100001	130200000	0.0299	63388
18	12	130200001	133100000	-0.052	-32402
18	13	18500001	114300000	-0.0245	-53205
18	14	18200001	106900000	0.0272	96539
18	15	19800001	20000000	0.0012	0.031403
18	15	22600001	101700000	-0.0155	-39384
18	16	100001	14600000	-0.0088	-0.83718
18	16	16600001	31900000	-0.0001	-0.010776
18	16	33900001	36300000	-0.0325	-1274
18	16	46400001	90100000	-0.0085	-16592
18	17	200001	3500000	0.0204	10586
18	17	3500001	16400000	0.0567	49292
18	17	16400001	22700000	0.0947	5974
18	17	26700001	83200000	-0.0064	-0.82258
18	18	200001	15400000	-0.0215	-3424
18	18	20900001	80200000	-0.0076	-22183
18	19	2300001	24300000	0.0021	0.11762
18	19	27200001	58600000	0.0031	0.2504
18	20	100001	26400000	0.0266	5693
18	20	29500001	64300000	0.0209	41902
18	21	6300001	9400000	0.0051	0.16323
18	21	12900001	46700000	-0.0124	-22725
18	22	12600001	12900000	0.0557	10729
18	22	15100001	50800000	-0.0037	-0.5261
18	X	2700001	58400000	0.0623	7362
18	X	62400001	77600000	0.0615	56788
18	X	77600001	146000000	0.0237	28096
18	X	146000001	155900000	0.063	55418
19	1	1800001	38000000	0.0854	12237
19	1	38000001	38600000	0.6153	20233
19	1	38600001	41900000	1338	78731
19	1	41900001	42300000	0.5569	15653
19	1	42300001	121600000	0.0896	20185
19	1	124900001	125200000	0.0522	10764
19	1	143000001	143300000	0.0348	10561
19	1	145300001	248900000	0.0942	15212
19	2	1	89000000	-0.0113	-39999
19	2	91600001	92100000	-0.037	-0.74966
19	2	94100001	241800000	-0.0209	-8345
19	3	1	91500000	-0.1529	-36396
19	3	93700001	94200000	-0.1358	-39819
19	3	94200001	95400000	0.1155	57416
19	3	95400001	99800000	-0.0946	-93446
19	3	99800001	146900000	0.114	20564
19	3	146900001	198100000	0.3491	67.99
19	4	200001	49000000	-0.1502	-19.5
19	4	51800001	190000000	-0.1561	-28627
19	5	100001	46400000	0.1225	16235
19	5	50100001	56200000	0.1039	13528
19	5	56200001	181300000	-0.0511	-18379
19	6	400001	150300000	0.0305	97536
19	6	150300001	150700000	0.2517	84103
19	6	150700001	170600000	0.0209	37766
19	7	600001	58100000	0.0557	17502
19	7	60800001	64300000	0.0646	25547
19	7	64300001	159300000	-0.0209	-50594
19	8	200001	1700000	-0.1316	-65414
19	8	1700001	43900000	0.1846	25361
19	8	45900001	71800000	0.1906	22819
19	8	71800001	145100000	0.3663	45.02
19	9	100001	12800000	0.1461	21886
19	9	12800001	14500000	0.383	26751
19	9	14500001	38800000	0.1532	28367
19	9	41200001	43300000	0.0291	0.61755
19	9	62700001	65500000	0.0207	0.50421
19	9	68300001	70500000	-0.1392	-10777
19	9	70500001	138100000	0.0067	19501
19	10	100001	36000000	-0.1442	-28716
19	10	36000001	39500000	-0.0965	-70793
19	10	41600001	112000000	-0.1226	-37567
19	10	112000001	133400000	-0.1408	-20962
19	11	900001	33200000	-0.0342	-87201
19	11	33200001	50800000	0.0434	71789
19	11	54500001	55400000	0.0203	0.70252
19	11	55400001	66900000	-0.0496	-56501
19	11	66900001	81400000	0.0067	0.88343
19	11	81400001	110100000	-0.0538	-10862
19	11	110100001	121800000	-0.0971	-14556
19	11	121800001	124200000	-0.0008	-0.064662
19	11	124200001	132900000	0.0776	87492
19	11	132900001	135100000	0.0196	11734
19	12	100001	28400000	-0.0461	-81884
19	12	28400001	34700000	-0.0228	-24116
19	12	37200001	108600000	-0.03	-74257
19	12	108600001	127600000	-0.0497	-63422
19	12	127600001	129500000	0.0928	60164
19	12	129500001	133100000	-0.0741	-53688
19	13	18500001	19400000	-0.1094	-45854
19	13	19400001	21200000	0.0995	66372
19	13	21200001	55100000	-0.1427	-38017
19	13	55100001	114300000	0.1173	16646
19	14	18200001	99100000	0.0168	54942
19	14	99100001	106900000	-0.2404	-21035
19	15	19800001	20000000	-0.1057	-27662
19	15	22600001	57000000	-0.1536	-31509
19	15	57000001	62000000	-0.2097	-21997
19	15	62000001	101700000	-0.1553	-34132
19	16	100001	14600000	0.0139	13223
19	16	16600001	31900000	0.0208	22413
19	16	33900001	36300000	0.0498	19521
19	16	46400001	90100000	0.0103	20107
19	17	200001	19000000	-0.1305	-10604
19	17	19400001	19900000	0.3495	12707
19	17	19900001	22700000	0.1403	9295
19	17	26600001	83200000	0.147	18.92
19	18	200001	800000	-0.1215	-56149
19	18	800001	15400000	0.1773	26754
19	18	20900001	64200000	0.1823	53986
19	18	64200001	80200000	0.4329	63543
19	19	2300001	24300000	0.1698	95099
19	19	27200001	58600000	0.1609	12995
19	20	100001	26400000	-0.098	-20975
19	20	29500001	64300000	-0.1045	-21018
19	21	6300001	9400000	0.0751	24036
19	21	12900001	13500000	0.0178	0.5585
19	21	13500001	46700000	-0.0592	-10654
19	22	12600001	12900000	0.0534	10286
19	22	15100001	16400000	-0.0156	-0.53286
19	22	16600001	50800000	-0.157	-22258
19	X	200001	58600000	0.1364	24964
19	X	62500001	156100000	0.142	29344
19	Y	200001	22500000	0.1273	34664
19	Y	22500001	26300000	-0.4732	-54838
19	Y	26300001	26700000	0.1168	37643
19	Y	56500001	57300000	0.0707	41268
20	1	1800001	25200000	-0.087	-10629
20	1	25400001	32900000	-0.0144	-12323
20	1	32900001	34500000	0.088	46389
20	1	34500001	35400000	0.2868	13887
20	1	35400001	44200000	0.3749	33485
20	1	44200001	49500000	0.2875	27.25
20	1	49500001	50200000	0.0892	42732
20	1	50200001	61700000	-0.0116	-0.87598
20	1	61700001	62200000	-0.1408	-38196
20	1	62200001	119900000	-0.0195	-5341
20	1	119900001	121600000	0.1321	30563
20	1	124900001	125200000	0.178	36704
20	1	143000001	143300000	0.0089	0.27009
20	1	145400001	150500000	0.3487	15132
20	1	150500001	248900000	0.4204	69517
20	2	1	1800000	-0.0213	-11111
20	2	1800001	3700000	-0.1049	-65492
20	2	3700001	89000000	-0.0094	-31669
20	2	91600001	92100000	-0.0288	-0.5835
20	2	94100001	234600000	-0.0082	-32388
20	2	234600001	241800000	-0.0492	-40466
20	3	1	47400000	0.0036	0.63552
20	3	47400001	60100000	-0.0192	-23396
20	3	60400001	60800000	-0.282	-77328
20	3	60800001	91500000	0.0032	0.50245
20	3	93700001	198100000	0.0069	17523
20	4	200001	49000000	-0.0114	-14805
20	4	51800001	190000000	-0.0071	-13022
20	5	100001	3600000	-0.0003	-0.012623
20	5	3600001	46400000	0.0498	72341
20	5	50100001	50700000	0.029	0.89624
20	5	50700001	181300000	-0.0068	-25402
20	6	400001	49800000	-0.0268	-36168
20	6	49800001	144800000	0.0007	0.20356
20	6	144800001	170600000	-0.025	-5137
20	7	600001	58100000	-0.011	-34581
20	7	60800001	69100000	-0.0113	-0.68141
20	7	69100001	74600000	-0.0719	-68448
20	7	74600001	147000000	-0.0003	-0.072584
20	7	147000001	147500000	-0.1921	-81765
20	7	147500001	159300000	-0.0198	-24122
20	8	200001	43900000	-0.0178	-25017
20	8	45900001	145100000	-0.0071	-0.89755
20	9	100001	38800000	0.0162	33979
20	9	41100001	43300000	-0.0111	-0.23557
20	9	62700001	65500000	-0.0399	-0.97184
20	9	68200001	87700000	0.0244	45958
20	9	87700001	97800000	-0.0209	-29955
20	9	97800001	124300000	0.02	39387
20	9	124300001	138100000	-0.0296	-27013
20	10	100001	39500000	0.2281	48445
20	10	41700001	133400000	0.3417	112.07
20	11	900001	50800000	-0.0068	-20629
20	11	54500001	66200000	0.0033	0.36884
20	11	66300001	72500000	-0.0627	-50285
20	11	72500001	84200000	-0.0103	-13644
20	11	84200001	84800000	-0.3215	-15.22
20	11	84800001	135100000	-0.0075	-20919
20	12	100001	5600000	-0.031	-33368
20	12	5600001	34700000	-0.0029	-0.5656
20	12	37200001	109000000	-0.0006	-0.14695
20	12	109000001	133100000	-0.0322	-4391
20	13	18500001	114300000	-0.0185	-40173
20	14	18200001	106900000	-0.0223	-79202
20	15	19800001	20000000	-0.0637	-1667
20	15	22600001	101700000	-0.0318	-80742
20	16	100001	14600000	-0.0352	-3348
20	16	16600001	31900000	-0.038	-40945
20	16	33900001	36300000	0.0533	20894
20	16	46400001	90100000	-0.0317	-61836
20	17	200001	22700000	-0.0498	-41582
20	17	26600001	51000000	-0.0425	-48622
20	17	51000001	72000000	-0.0223	-2762
20	17	72000001	83200000	-0.0715	-51837
20	18	200001	3300000	-0.0514	-43572
20	18	3300001	15400000	-0.1029	-13887
20	18	21000001	80200000	0.0571	16662
20	19	2300001	24100000	-0.0501	-2793
20	19	24100001	24300000	0.0451	11575
20	19	27200001	58600000	0.0095	0.7671
20	20	100001	14100000	0.1921	26965
20	20	14100001	14500000	-0.6098	-22373
20	20	14500001	26400000	0.1844	27683
20	20	29500001	64300000	0.177	35596
20	21	6300001	9400000	0.0116	0.37123
20	21	12900001	46700000	-0.0393	-72013
20	22	12600001	12900000	0.0423	0.81478
20	22	15100001	50800000	-0.0615	-87427
20	X	2700001	6800000	-0.0312	-25771
20	X	6900001	7200000	-0.2109	-62341
20	X	7200001	55200000	-0.0155	-18243
20	X	55200001	58400000	0.0135	0.88343
20	X	62400001	90600000	0.0041	0.42895
20	X	90600001	93000000	0.3884	22199
20	X	93000001	155900000	-0.0115	-13476
21	1	1800001	39100000	0.3633	52509
21	1	39100001	120500000	0.4365	94319
21	1	121300001	121600000	0.3082	57902
21	1	124900001	125200000	0.2093	43157
21	1	143000001	143300000	0.0829	25159
21	1	145300001	146900000	0.2761	7842
21	1	147000001	211900000	0.4308	58929
21	1	211900001	221800000	0.475	46261
21	1	221800001	248900000	0.4238	62319
21	2	1	1500000	-0.7966	-41063
21	2	1600001	3600000	-0.0126	-0.74729
21	2	3600001	48000000	0.0727	17698
21	2	48000001	53200000	0.1385	14537
21	2	53200001	60600000	0.0849	10357
21	2	60600001	89000000	-0.039	-76453
21	2	91600001	92100000	-0.0084	-0.17019
21	2	94100001	95000000	0.078	24372
21	2	95000001	113000000	-0.0768	-10423
21	2	113000001	126400000	-0.028	-35397
21	2	126400001	131600000	-0.1203	-96799
21	2	131600001	173000000	-0.0129	-33468
21	2	173000001	176100000	-0.5272	-41108
21	2	176100001	231800000	-0.0253	-72705
21	2	231900001	241800000	-0.1183	-12045
21	3	1	90600000	-0.704	-168.28
21	3	91300001	91500000	0.384	87449
21	3	93700001	111100000	0.4263	48376
21	3	111100001	119800000	0.4679	51.68
21	3	119800001	125300000	0.4245	37126
21	3	125300001	127900000	0.3123	23466
21	3	127900001	141300000	0.4137	54157
21	3	141300001	194000000	0.4705	98546
21	3	194000001	198100000	0.4231	24286
21	4	200001	11100000	-0.7955	-64.38
21	4	11100001	49000000	-0.7192	-88.96
21	4	51800001	150400000	-0.7104	-103.84
21	4	150400001	162500000	0.0697	82022
21	4	162500001	163100000	-0.5082	-17341
21	4	163100001	182800000	-0.7213	-86752
21	4	182800001	189500000	-0.7765	-83484
21	4	189500001	190000000	-0.3424	-69743
21	5	100001	2200000	0.9426	33363
21	5	2200001	46400000	1.04	142.5
21	5	50200001	130600000	-0.7022	-232.21
21	5	130600001	132600000	0.0461	3166
21	5	132600001	142600000	-0.0648	-8817
21	5	142600001	167900000	-0.0141	-16736
21	5	167900001	181300000	-0.0949	-10602
21	6	400001	20600000	0.2401	29023
21	6	20600001	21200000	0.0757	27541
21	6	21200001	33400000	0.2466	24.69
21	6	33400001	44900000	0.2038	21553
21	6	44900001	154300000	0.2625	84946
21	6	154300001	165600000	0.2262	34286
21	6	165600001	170600000	0.1691	13012
21	7	600001	6800000	-0.1002	-73734
21	7	6900001	58100000	-0.0278	-90074
21	7	60800001	63100000	0.0081	0.2284
21	7	63100001	76500000	-0.0934	-80051
21	7	77100001	97700000	0.003	0.57267
21	7	97700001	102800000	-0.0948	-59655
21	7	102800001	148000000	-0.0091	-21095
21	7	148000001	159300000	-0.0733	-84677
21	8	200001	30400000	-0.4484	-67084
21	8	30400001	43900000	-0.398	-34408
21	8	46000001	49400000	-0.3573	-25949
21	8	49400001	50600000	0.4848	24214
21	8	50600001	56100000	0.3049	25183
21	8	56100001	57100000	0.6383	35766
21	8	57100001	62900000	0.3348	30954
21	8	62900001	64400000	0.6183	40657
21	8	64400001	66000000	0.317	21229
21	8	66000001	66800000	0.4864	21456
21	8	66800001	75900000	0.3418	34465
21	8	75900001	79800000	0.4087	28.57
21	8	79800001	80500000	0.2803	13778
21	8	80500001	81400000	0.3998	19.85
21	8	81400001	88400000	0.2733	25925
21	8	88400001	90500000	0.3546	24672
21	8	90500001	91000000	0.6257	22639
21	8	91000001	115600000	0.3727	41665
21	8	115600001	139600000	0.447	42797
21	8	139600001	145100000	0.362	22972
21	9	100001	20800000	0.3783	63794
21	9	20800001	29800000	0.4242	52081
21	9	29800001	36200000	0.3796	41127
21	9	36200001	38800000	0.3387	28711
21	9	41100001	43300000	0.2474	52501
21	9	62700001	65500000	0.2266	55191
21	9	68200001	101200000	0.3448	79601
21	9	101200001	123300000	0.3789	72115
21	9	123300001	138100000	0.2826	26928
21	10	100001	3400000	-0.1284	-10148
21	10	3400001	39500000	-0.0687	-14323
21	10	41600001	42500000	0.0092	0.30178
21	10	42500001	53200000	-0.1029	-13367
21	10	53200001	68200000	-0.025	-39299
21	10	68200001	80500000	-0.0896	-11946
21	10	80500001	86000000	-0.01	-0.99109
21	10	86000001	87100000	-0.1351	-7204
21	10	87500001	97000000	-0.0275	-39915
21	10	97000001	102400000	-0.0878	-91841
21	10	102400001	111700000	-0.0128	-14664
21	10	111700001	133400000	-0.0888	-13323
21	11	900001	20200000	-0.0527	-94668
21	11	20200001	31000000	0.0153	20217
21	11	31000001	50800000	-0.0384	-75141
21	11	54500001	61500000	-0.0383	-43709
21	11	61500001	72100000	-0.1158	-10363
21	11	72100001	79500000	-0.0614	-56672
21	11	79500001	111200000	-0.0178	-36457
21	11	111200001	135100000	-0.0664	-10.28
21	12	100001	9400000	-0.0689	-78323
21	12	9600001	32700000	-0.0472	-95066
21	12	32700001	34700000	0.0217	11533
21	12	37200001	49200000	-0.0075	-11906
21	12	49200001	54200000	-0.0848	-81863
21	12	54200001	107200000	-0.019	-44196
21	12	107200001	133100000	-0.0861	-12038
21	13	18500001	19400000	0.2828	11852
21	13	19400001	28300000	-0.0941	-12673
21	13	28300001	53200000	-0.0441	-98167
21	13	53200001	79400000	-0.0163	-19213
21	13	79400001	109700000	-0.0503	-75376
21	13	109700001	114300000	-0.1108	-79332
21	14	18200001	22300000	0.1321	11451
21	14	22300001	78500000	0.0306	84691
21	14	78500001	86000000	0.0751	92629
21	14	86000001	92600000	0.0358	41703
21	14	92600001	106900000	-0.0122	-19021
21	15	19800001	20000000	-0.0249	-0.65161
21	15	22600001	33100000	-0.1058	-10897
21	15	33100001	65100000	-0.0484	-92284
21	15	65100001	101700000	-0.0797	-17486
21	16	100001	14600000	-0.1626	-15468
21	16	16600001	31900000	-0.1696	-18275
21	16	33900001	36300000	-0.0705	-27634
21	16	46400001	90100000	-0.1574	-30712
21	17	200001	2900000	-0.1442	-69205
21	17	2900001	22700000	-0.0819	-69926
21	17	26600001	69000000	-0.07	-91085
21	17	69000001	72200000	0.018	1384
21	17	72200001	83200000	-0.1297	-91316
21	18	200001	14100000	-0.0607	-98031
21	18	14100001	15400000	0.0399	13809
21	18	20900001	71700000	-0.0269	-79465
21	18	71700001	80200000	-0.0813	-9973
21	19	2300001	4000000	0.3251	10795
21	19	4100001	9600000	0.5783	28428
21	19	9600001	11700000	0.3416	14
21	19	11700001	24300000	0.591	34211
21	19	27200001	27600000	0.5487	11723
21	19	27600001	58600000	0.3441	27685
21	20	100001	3800000	0.53	37492
21	20	3800001	6100000	0.3608	26192
21	20	6100001	7700000	0.5331	38514
21	20	7700001	17900000	0.4038	58649
21	20	17900001	20300000	0.5327	42253
21	20	20300001	23000000	0.4009	45231
21	20	23000001	26400000	0.2984	26.46
21	20	29500001	31000000	0.2957	99978
21	20	31300001	33600000	0.462	34345
21	20	33600001	39300000	0.4927	44027
21	20	39300001	46100000	0.5539	67279
21	20	46100001	49500000	0.4639	40288
21	20	49500001	50700000	0.6325	27336
21	20	50700001	52400000	0.4717	30692
21	20	52400001	56600000	0.5907	57412
21	20	56600001	57100000	0.4069	14247
21	20	57100001	59100000	0.6252	51068
21	20	59100001	64300000	0.4717	37389
21	21	6300001	9400000	0.1233	39464
21	21	12900001	13200000	0.1745	33397
21	21	13200001	27200000	0.403	54303
21	21	27200001	31200000	0.4699	54977
21	21	31200001	46700000	0.3714	53719
21	22	12600001	12900000	0.0304	0.58557
21	22	15100001	17200000	0.0355	15092
21	22	17200001	50800000	-0.1094	-15349
21	X	200001	2800000	-0.6062	-14782
21	X	2800001	58600000	-0.0093	-18625
21	X	62500001	89200000	0.021	31205
21	X	89200001	93100000	-0.2374	-15919
21	X	93100001	156100000	-0.0063	-13287
21	Y	200001	2700000	-0.5878	-14522
21	Y	2700001	6200000	-0.9967	-28711
21	Y	6200001	10100000	-1609	-36164
21	Y	10100001	11800000	-0.1015	-42328
21	Y	11800001	26200000	-1533	-34.99
21	Y	26200001	26700000	-0.8104	-23265
21	Y	56500001	57300000	-0.3346	-19531
22	1	1800001	10500000	-0.1429	-15.14
22	1	10500001	10800000	-0.596	-11225
22	1	10800001	71100000	-0.1385	-19649
22	1	71100001	82700000	-0.0981	-11398
22	1	82700001	120000000	-0.1368	-27113
22	1	120100001	121600000	0.0256	0.54309
22	1	124900001	125200000	0.2723	56147
22	1	143000001	143300000	0.0421	12776
22	1	145300001	146900000	0.3022	85822
22	1	147000001	150300000	0.436	17148
22	1	150300001	151100000	0.9071	22967
22	1	151100001	189600000	0.1652	19674
22	1	189600001	194500000	-0.1923	-93927
22	1	194500001	248900000	0.1635	26786
22	2	1	75000000	0.1039	30831
22	2	75000001	84500000	0.1622	14489
22	2	84500001	89000000	0.1001	77034
22	2	91600001	92100000	0.1024	20748
22	2	94100001	94900000	0.1738	47972
22	2	94900001	114400000	0.2329	32226
22	2	114400001	119200000	0.2925	19987
22	2	119200001	123800000	0.2455	20.29
22	2	123800001	127100000	0.3153	22377
22	2	127100001	193000000	0.2505	76008
22	2	193000001	193900000	1266	39.61
22	2	193900001	231800000	-0.1331	-28894
22	2	231900001	237300000	-0.1957	-15409
22	2	237300001	241800000	-0.1319	-7862
22	3	1	91500000	-0.1701	-40647
22	3	93700001	135100000	-0.1769	-32639
22	3	135100001	164700000	0.7717	169.24
22	3	164700001	174100000	1053	111.23
22	3	174100001	176100000	0.9645	48788
22	3	176100001	176800000	1072	42265
22	3	176800001	180000000	0.9097	70533
22	3	180000001	198100000	1078	156.4
22	4	200001	49000000	-0.1699	-22057
22	4	51800001	182700000	-0.1824	-31872
22	4	182700001	185700000	-0.2484	-16845
22	4	185700001	186700000	-0.7547	-35.79
22	4	186700001	190000000	-0.1399	-71231
22	5	100001	5900000	0.4754	26054
22	5	5900001	16300000	0.0827	69683
22	5	16300001	35300000	0.4471	40651
22	5	35300001	46400000	0.2897	36625
22	5	50200001	97200000	-0.1869	-39662
22	5	97200001	167300000	-0.1603	-40822
22	5	167300001	181300000	-0.1933	-21925
[truncated: 3,324 more rows]
