# Supplementary material for: Shallow whole-genome sequencing of plasma cell-free DNA accurately differentiates small from non-small cell lung carcinoma
Source: Genome Med. 2020 Apr 21;12:35. doi: 10.1186/s13073-020-00735-4 (PMC7175544; doi:10.1186/s13073-020-00735-4)
Supplement: Supplementary file 8 — Additional file 8. Copy number profile data of liquid biopsies (paired-end). [file 13073_2020_735_MOESM8_ESM.xls]

## Sheet: Additional file 8
patient	chr	start	end	r	z
1	1	1800001	119300000	-0.0232	-50848
1	1	119300001	121600000	0.0627	24156
1	1	124900001	125200000	0.1825	38016
1	1	143000001	143300000	-0.2192	-65563
1	1	145300001	248900000	0.0176	27976
1	2	1	89000000	0.0254	93874
1	2	91600001	92100000	0.0149	0.35102
1	2	94100001	241800000	0.0301	13435
1	3	1	18000000	0.0451	76084
1	3	18000001	44800000	-0.0558	-91771
1	3	44800001	53500000	-0.0908	-71851
1	3	53500001	81900000	-0.0499	-6794
1	3	81900001	90300000	0.0253	16388
1	3	90300001	90600000	-0.2567	-59009
1	3	91300001	91500000	0.0092	0.15251
1	3	93700001	105900000	0.0408	34102
1	3	105900001	145100000	0.0627	11646
1	3	145100001	198100000	0.0467	9352
1	4	200001	39000000	0.0269	33254
1	4	39000001	40800000	-0.0492	-27466
1	4	40800001	49000000	0.0307	35687
1	4	51800001	74300000	0.0179	21902
1	4	74300001	139200000	0.0398	56081
1	4	139200001	149600000	0.0741	88949
1	4	149600001	156300000	0.0475	48349
1	4	156300001	190000000	0.017	24776
1	5	100001	16800000	0.1517	12154
1	5	16800001	31100000	0.0918	57613
1	5	31100001	45800000	0.1325	19051
1	5	45800001	46400000	-0.0445	-0.96838
1	5	50100001	58000000	-0.0327	-47271
1	5	58000001	181300000	0.0168	67429
1	6	400001	37700000	0.017	23639
1	6	37700001	56700000	-0.0611	-93555
1	6	56700001	58400000	0.0431	22233
1	6	59300001	170600000	-0.0726	-23573
1	7	600001	58100000	0.0249	80421
1	7	60800001	112700000	0.0115	20663
1	7	112700001	159300000	-0.0562	-13251
1	8	200001	11200000	-0.0518	-47982
1	8	11200001	12000000	0.124	60468
1	8	12600001	28700000	-0.0565	-58713
1	8	28700001	33100000	0.1117	79518
1	8	33100001	35000000	0.2824	14305
1	8	35000001	36500000	0.1049	49739
1	8	36500001	40400000	0.2591	19887
1	8	40400001	42100000	0.1064	48638
1	8	42100001	43900000	0.0592	27227
1	8	46000001	53000000	-0.0674	-62713
1	8	53000001	55400000	0.1131	77217
1	8	55400001	58400000	-0.0608	-44925
1	8	58400001	60800000	0.1062	74439
1	8	60800001	64900000	-0.0579	-49602
1	8	64900001	67600000	0.0784	52948
1	8	67600001	90000000	-0.0672	-77763
1	8	90000001	91700000	0.1116	72856
1	8	91700001	105500000	-0.0633	-60984
1	8	105500001	107800000	0.0921	74807
1	8	107800001	108500000	-0.0303	-12842
1	8	108500001	111800000	0.087	62498
1	8	111800001	115700000	-0.0437	-26877
1	8	115700001	126200000	0.1108	97315
1	8	126200001	136400000	0.2955	24601
1	8	136400001	139700000	0.1415	85992
1	8	139700001	140500000	0.2638	10.64
1	8	140500001	145100000	0.0886	49931
1	9	100001	38800000	-0.0165	-32131
1	9	41200001	43300000	-0.1401	-30376
1	9	62700001	65500000	-0.078	-19236
1	9	68200001	68400000	-0.1917	-25076
1	9	68400001	103600000	-0.0216	-52317
1	9	103600001	111000000	0.0351	40427
1	9	111000001	112600000	-0.0741	-37915
1	9	112600001	115700000	0.0164	15089
1	9	115700001	120300000	-0.0351	-25226
1	9	120300001	125600000	-0.0517	-44996
1	9	125600001	138100000	-0.0895	-74467
1	10	100001	39500000	-0.0371	-80252
1	10	41600001	133400000	-0.0257	-88446
1	11	900001	50800000	0.0204	67435
1	11	54500001	135100000	0.0276	86869
1	12	100001	26800000	0.1566	26491
1	12	26800001	27400000	0.0082	0.35451
1	12	27400001	34500000	0.1517	18659
1	12	34500001	34700000	-0.0677	-10966
1	12	37200001	37900000	-0.1384	-37425
1	12	37900001	112200000	0.014	33597
1	12	112200001	120000000	0.0502	55617
1	12	120000001	125100000	0.0003	0.1666
1	12	125100001	133100000	0.0614	60027
1	13	18500001	61700000	-0.0681	-17902
1	13	61700001	73100000	-0.0996	-72631
1	13	73100001	114300000	-0.0707	-11482
1	14	18200001	106900000	-0.0636	-21346
1	15	19800001	20000000	-0.0459	-12018
1	15	22600001	101700000	-0.0206	-47763
1	16	100001	5200000	-0.0498	-2063
1	16	5200001	14600000	-0.0019	-0.014874
1	16	16600001	27200000	-0.0011	-0.032046
1	16	27200001	31900000	-0.0561	-26009
1	16	34000001	35000000	-0.444	-13214
1	16	35100001	36300000	-0.1517	-58804
1	16	46400001	90100000	0.0145	30175
1	17	200001	21300000	-0.0678	-53193
1	17	21300001	22700000	0.0624	24327
1	17	26600001	54400000	0.0645	81204
1	17	54400001	55100000	-0.0535	-27523
1	17	55100001	58400000	0.1362	10703
1	17	58400001	65100000	0.0803	58443
1	17	65100001	75100000	0.1139	12609
1	17	75100001	83200000	0.072	42465
1	18	200001	15400000	-0.0696	-10787
1	18	20900001	80200000	-0.066	-18948
1	19	2300001	24300000	-0.1089	-57294
1	19	27200001	27600000	-0.1055	-22459
1	19	27600001	55100000	0.009	0.95266
1	19	55500001	58600000	0.0755	30564
1	20	100001	25400000	0.0494	10343
1	20	25400001	26400000	-0.0679	-31707
1	20	29500001	31000000	-0.0827	-26765
1	20	31300001	64300000	0.0432	85251
1	21	6300001	9400000	0.0194	0.63397
1	21	12900001	46700000	-0.0043	-0.43471
1	22	12600001	12900000	0.2472	46771
1	22	15100001	50800000	-0.0455	-58799
1	X	2700001	28300000	0.0911	10646
1	X	28300001	58400000	-0.0733	-79667
1	X	62400001	89200000	-0.0686	-70298
1	X	89200001	93100000	0.109	68266
1	X	93100001	155900000	-0.0546	-62598
2	1	1800001	118600000	-0.0297	-6473
2	1	118600001	121600000	0.0914	55218
2	1	124900001	125200000	0.0266	0.5737
2	1	143000001	143300000	-0.2369	-70878
2	1	145300001	248900000	0.0687	10624
2	2	1	89000000	0.0158	59841
2	2	91600001	92100000	-0.0796	-15636
2	2	94100001	95100000	0.037	13266
2	2	95100001	96100000	0.1532	62138
2	2	96100001	159000000	0.0186	65661
2	2	159000001	201100000	-0.0349	-74727
2	2	201200001	204400000	0.0439	32637
2	2	204400001	215700000	-0.0333	-54526
2	2	215700001	217700000	0.0501	24913
2	2	217700001	241800000	-0.0242	-4535
2	3	1	91500000	-0.0289	-68634
2	3	93800001	198100000	0.0271	73112
2	4	200001	18800000	-0.012	-12515
2	4	18800001	49000000	-0.033	-35858
2	4	51800001	176700000	-0.0407	-63639
2	4	176700001	178500000	0.0813	50408
2	4	178500001	184200000	-0.0877	-76305
2	4	184200001	190000000	-0.0419	-35808
2	5	100001	46400000	0.0264	35345
2	5	50100001	50900000	-0.032	-0.99775
2	5	50900001	62200000	0.0773	10936
2	5	62200001	67000000	0.0056	0.64693
2	5	67000001	86900000	-0.0274	-44973
2	5	86900001	109700000	-0.0638	-99701
2	5	109700001	162400000	-0.0242	-52653
2	5	162400001	181300000	-0.0764	-94005
2	6	400001	51900000	-0.0361	-51134
2	6	51900001	76100000	0.0301	53019
2	6	76100001	93900000	-0.0319	-46766
2	6	93900001	112800000	0.0113	21725
2	6	112800001	170600000	-0.0306	-88274
2	7	600001	48600000	0.0572	16461
2	7	48600001	53900000	0.1136	11948
2	7	53900001	54700000	0.6916	29012
2	7	54700001	57000000	0.3436	19.67
2	7	57100001	58100000	0.0373	13363
2	7	60800001	62400000	-0.3944	-81701
2	7	62700001	66700000	0.0396	2071
2	7	66700001	69400000	0.1562	84456
2	7	69400001	84900000	0.0931	13186
2	7	84900001	112500000	0.1315	21815
2	7	112500001	147400000	0.0251	59909
2	7	147400001	159300000	0.1836	22957
2	8	200001	43900000	-0.0639	-85455
2	8	46000001	60100000	0.0253	28118
2	8	60100001	95100000	0.0691	83083
2	8	95100001	96500000	0.1445	77938
2	8	96500001	132000000	0.0606	66535
2	8	132000001	140100000	0.1043	82111
2	8	140100001	145100000	0.0447	27164
2	9	100001	9500000	-0.078	-10279
2	9	9500001	12400000	-0.1602	-10351
2	9	12400001	20500000	-0.0753	-93841
2	9	20500001	27600000	-0.1359	-15559
2	9	27600001	31800000	-0.086	-66695
2	9	31800001	38800000	-0.0217	-24752
2	9	41100001	43300000	0.2327	48941
2	9	62700001	65500000	0.0938	22701
2	9	68200001	138100000	0.0186	54558
2	10	100001	25700000	0.0584	10569
2	10	25700001	39100000	0.1024	13409
2	10	39100001	39500000	-0.1142	-24672
2	10	41600001	93600000	-0.0279	-68351
2	10	93600001	133400000	0.0406	98586
2	11	900001	50800000	-0.0273	-82529
2	11	54600001	69400000	0.0468	51371
2	11	69400001	78200000	0.1173	11895
2	11	78200001	81500000	0.1903	16351
2	11	81500001	93000000	0.084	13.45
2	11	93000001	135100000	0.0348	97427
2	12	100001	34700000	-0.0488	-92484
2	12	37200001	42200000	-0.0454	-5485
2	12	42200001	53600000	-0.0048	-0.41354
2	12	53600001	133100000	0.0297	72846
2	13	18500001	27500000	-0.0954	-12195
2	13	27500001	36400000	-0.0267	-38451
2	13	36400001	59700000	-0.0889	-18866
2	13	59700001	114300000	-0.0418	-57694
2	14	18200001	77900000	0.0163	45972
2	14	77900001	85600000	0.0549	71782
2	14	85600001	87600000	0.0091	0.60786
2	14	87600001	96000000	0.0945	13656
2	14	96000001	106900000	0.0243	32728
2	15	19800001	20000000	0.0455	1179
2	15	22600001	57000000	-0.0285	-54308
2	15	57000001	79600000	-0.0021	-0.1317
2	15	79600001	101700000	0.0315	62885
2	16	100001	4900000	-0.0157	-0.57213
2	16	4900001	14600000	0.0533	4957
2	16	16700001	27300000	0.1087	12199
2	16	27300001	31900000	0.0552	27476
2	16	34000001	34300000	-0.2386	-59987
2	16	34600001	35000000	-0.5853	-14695
2	16	35100001	36300000	-0.1017	-39464
2	16	46400001	90100000	-0.0213	-37416
2	17	200001	8300000	-0.0464	-26447
2	17	8300001	22700000	-0.0098	-0.71082
2	17	26600001	49400000	0.0092	11419
2	17	49400001	73900000	0.086	11322
2	17	74000001	83200000	-0.0236	-13166
2	18	200001	15100000	0.0567	93406
2	18	15100001	15400000	-0.0161	-0.32719
2	18	20900001	80200000	-0.0225	-62693
2	19	2300001	24300000	-0.0466	-23446
2	19	27200001	58600000	-0.031	-21989
2	20	100001	26000000	0.0314	68469
2	20	26100001	26400000	-0.1368	-43163
2	20	29500001	55700000	-0.0328	-49658
2	20	55700001	64300000	0.0334	44161
2	21	6300001	9400000	-0.0328	-10341
2	21	12900001	46700000	-0.0269	-43405
2	22	12600001	12900000	0.0543	0.96987
2	22	15100001	50800000	-0.0207	-2537
2	X	200001	12100000	-0.03103	0.14532
2	X	12100001	38800000	0.06814	0.50345
2	X	38800001	58400000	0.04948	0.73408
2	X	62600001	156100000	0.05797	0.5787
2	Y	200001	10200000	-0.0935	-0.2836
2	Y	10200001	11100000	-0.1808	30356
2	Y	11100001	22600000	-0.09536	-0.33268
2	Y	22600001	26300000	-0.2398	-23071
2	Y	26300001	26700000	-0.08816	15596
2	Y	56500001	57300000	-0.01713	0.857
3	1	1800001	30200000	-0.0415	-51974
3	1	30200001	78400000	0.0141	22042
3	1	78400001	121600000	-0.0293	-66337
3	1	124900001	125200000	0.0268	0.57784
3	1	143000001	143300000	-0.1322	-39436
3	1	145400001	177900000	0.0493	47648
3	1	177900001	239900000	0.0276	4063
3	1	239900001	248900000	0.0772	79018
3	2	1	89000000	0.0046	20136
3	2	91600001	92100000	-0.0791	-15534
3	2	94100001	168100000	-0.002	-0.29463
3	2	168100001	173100000	0.0796	62348
3	2	173100001	174700000	0.0283	16285
3	2	174700001	182500000	-0.0407	-50675
3	2	182500001	192800000	0.0422	40309
3	2	192800001	241800000	-0.0283	-73597
3	3	1	15500000	-0.0242	-40071
3	3	15500001	41500000	-0.0541	-83962
3	3	41500001	91500000	-0.0098	-17316
3	3	93700001	198100000	-0.0143	-35168
3	4	200001	49000000	-0.03	-3643
3	4	51800001	55500000	-0.0157	-10092
3	4	55500001	59000000	0.043	35376
3	4	59000001	64700000	-0.0794	-45591
3	4	64700001	89100000	-0.0381	-5204
3	4	89100001	96400000	-0.0661	-54781
3	4	96400001	190000000	-0.0246	-41916
3	5	100001	29700000	0.1009	88742
3	5	29700001	45700000	0.0315	52485
3	5	45700001	46400000	-0.0626	-16078
3	5	50100001	181300000	-0.0212	-78482
3	6	400001	62100000	0.0176	31291
3	6	62100001	170600000	-0.0404	-13007
3	7	600001	7600000	0.0795	63792
3	7	7600001	58000000	0.0032	13106
3	7	60800001	62400000	-0.4672	-96917
3	7	62700001	78000000	0.0328	28548
3	7	78000001	96300000	-0.0072	-1071
3	7	96300001	105900000	0.0488	43242
3	7	105900001	125800000	0.0036	0.87318
3	7	125800001	159300000	0.0353	72377
3	8	200001	31300000	-0.0327	-45937
3	8	31300001	39900000	0.014	12146
3	8	39900001	43900000	0.1197	73132
3	8	45900001	75300000	0.0739	8859
3	8	75300001	91200000	0.0423	44776
3	8	91200001	145100000	0.0736	86373
3	9	100001	38800000	0.0136	30947
3	9	41100001	43300000	0.0408	0.8112
3	9	62700001	63900000	0.1112	19432
3	9	64000001	65500000	-0.0102	-0.20002
3	9	68200001	138100000	-0.0265	-72315
3	10	100001	39500000	0.0474	10273
3	10	41600001	133400000	0.0013	0.60776
3	11	900001	49000000	-0.0305	-92556
3	11	49000001	50800000	0.0237	1567
3	11	54500001	102300000	0.0333	65449
3	11	102300001	105600000	0.1616	13902
3	11	105600001	135100000	-0.0183	-33502
3	12	100001	23100000	-0.0364	-56926
3	12	23100001	25200000	0.3866	32015
3	12	25200001	29700000	0.2502	28312
3	12	29700001	33200000	0.0638	52707
3	12	33200001	34700000	-0.0614	-27006
3	12	37200001	47300000	-0.0465	-71825
3	12	47300001	105100000	0.0008	0.34
3	12	105100001	133100000	0.0379	55888
3	13	18500001	86900000	-0.0364	-70841
3	13	86900001	105800000	-0.0898	-13542
3	13	105800001	114300000	-0.0256	-26532
3	14	18200001	58300000	0.0361	88736
3	14	58300001	106900000	-0.0144	-38213
3	15	19800001	20000000	0.028	0.72317
3	15	22600001	36000000	0.006	0.79845
3	15	36000001	101700000	-0.0294	-6334
3	16	100001	14600000	0.0317	31201
3	16	16600001	31900000	0.0118	13615
3	16	33900001	34300000	-0.1413	-34984
3	16	34600001	35000000	-0.5673	-14245
3	16	35100001	36300000	-0.1563	-60584
3	16	46400001	90100000	0.0008	0.43089
3	17	200001	22700000	0.0033	0.4172
3	17	26600001	58800000	-0.0006	0.059857
3	17	58800001	83200000	0.0684	65312
3	18	200001	4200000	0.0074	0.79264
3	18	4200001	5300000	0.3867	22791
3	18	5300001	11000000	0.0083	0.87927
3	18	11000001	13900000	0.2322	18369
3	18	13900001	15400000	0.0886	35487
3	18	20900001	54300000	0.1083	32745
3	18	54300001	80200000	0.074	15068
3	19	2300001	24300000	-0.0029	0.029563
3	19	27200001	58600000	0.0024	0.38568
3	20	100001	26400000	-0.0241	-47598
3	20	29500001	31000000	-0.0523	-1655
3	20	31300001	64300000	0.0306	61284
3	21	6300001	8500000	-0.1239	-40529
3	21	9200001	9400000	0.121	24606
3	21	12900001	18400000	0.0487	50423
3	21	18400001	46700000	-0.0218	-33506
3	22	12600001	12900000	-0.0151	-0.36389
3	22	15100001	50800000	0.0035	0.72498
3	X	200001	58400000	-0.03945	0.10176
3	X	62600001	156100000	-0.04488	0.044289
3	Y	200001	10300000	-0.04127	-0.062144
3	Y	10600001	11100000	0.05687	60495
3	Y	11100001	20100000	-0.06838	-0.13459
3	Y	20200001	20600000	0.01681	-21044
3	Y	20600001	22600000	-0.05439	-0.28854
3	Y	22600001	26500000	-0.08902	-15761
3	Y	26500001	26700000	0.02865	2747
3	Y	56500001	57300000	0.08247	12445
4	1	1800001	121600000	-0.0008	-0.012415
4	1	124900001	125200000	0.1539	32095
4	1	143000001	143300000	-0.1579	-47154
4	1	145300001	248900000	-0.0004	0.041129
4	2	1	89000000	-0.0066	-19569
4	2	91600001	92100000	-0.0648	-12637
4	2	94100001	241800000	-0.0105	-41142
4	3	1	90100000	-0.0127	-29186
4	3	90100001	91500000	-0.177	-61348
4	3	93700001	93900000	-0.1296	-1853
4	3	93900001	198100000	-0.0073	-1682
4	4	200001	49000000	-0.0082	-0.87985
4	4	51800001	190000000	-0.0033	-0.33578
4	5	100001	46400000	-0.0063	-0.69963
4	5	50100001	181300000	0.0003	0.49938
4	6	400001	170600000	-0.0079	-24885
4	7	600001	58000000	0.0085	28776
4	7	60800001	62400000	-0.4167	-86362
4	7	62700001	159300000	-0.0015	-0.22524
4	8	200001	43900000	-0.0023	-0.074667
4	8	45900001	145100000	0.0069	0.92026
4	9	100001	38800000	-0.0009	0.056058
4	9	41100001	43300000	-0.088	-19292
4	9	62700001	65500000	-0.0615	-15209
4	9	68200001	138100000	0.0034	11802
4	10	100001	39500000	0.0068	1481
4	10	41600001	133400000	-0.0006	-0.058003
4	11	900001	50800000	-0.0096	-26882
4	11	54500001	135100000	-0.0012	-0.11886
4	12	100001	34700000	0.0141	2.71
4	12	37200001	65200000	-0.0065	-0.93706
4	12	65200001	68700000	0.0937	82582
4	12	68700001	70200000	0.1979	13125
4	12	70200001	74000000	0.0804	78094
4	12	74000001	133100000	0.0122	27116
4	13	18500001	114300000	-0.0144	-26711
4	14	18200001	106900000	0.0011	0.67369
4	15	19800001	20000000	-0.0258	-0.67823
4	15	22600001	101700000	0.0059	16887
4	16	100001	14600000	0.0213	21489
4	16	16600001	31900000	0.0173	1943
4	16	34000001	36300000	-0.2861	-11176
4	16	46500001	90100000	0.0038	0.99729
4	17	200001	22700000	0.0226	19951
4	17	26600001	83200000	0.019	24989
4	18	200001	15400000	-0.0018	-0.098905
4	18	20900001	80200000	-0.0047	-10812
4	19	2300001	24300000	0.0088	0.66522
4	19	27200001	58600000	0.0127	11827
4	20	100001	26400000	-0.0055	-0.85282
4	20	29500001	64300000	0.007	1699
4	21	6300001	9400000	0.0057	0.1962
4	21	12900001	46700000	-0.0004	0.2393
4	22	12600001	12900000	0.1269	23651
4	22	15100001	50800000	0.0091	14798
4	X	2700001	58400000	-0.0092	-0.94152
4	X	62400001	89300000	-0.0268	-26785
4	X	89300001	93200000	0.1516	95465
4	X	93200001	155900000	-0.0157	-16975
5	1	1800001	121600000	-0.005	-0.94155
5	1	124900001	125200000	-0.1051	-21532
5	1	143000001	143300000	-0.4789	-14355
5	1	145300001	248900000	0.0011	0.27084
5	2	1	89000000	0.0001	0.41832
5	2	91600001	92100000	-0.0302	-0.56271
5	2	94100001	241800000	0.0016	11158
5	3	1	90200000	-0.0015	-0.22849
5	3	90200001	90600000	-0.1828	-4911
5	3	91300001	91500000	-0.0084	-0.24612
5	3	93700001	198100000	-0.0024	-0.40441
5	4	200001	49000000	-0.0054	-0.52495
5	4	51800001	190000000	-0.0056	-0.74174
5	5	100001	17200000	0.0198	16272
5	5	17300001	46400000	-0.0103	-11729
5	5	50100001	116700000	-0.0115	-31097
5	5	116700001	181300000	0.0055	14748
5	6	400001	170600000	-0.0036	-0.97488
5	7	600001	57800000	0.0087	2957
5	7	57800001	58100000	-0.2149	-5611
5	7	60800001	62400000	-0.371	-7681
5	7	62700001	159300000	0.0056	14119
5	8	200001	43900000	0.0062	10942
5	8	45900001	145100000	0.0083	10961
5	9	100001	38800000	-0.0048	-0.76124
5	9	41100001	43300000	0.0276	0.53035
5	9	62700001	65500000	-0.0143	-0.36869
5	9	68200001	138100000	-0.0005	0.084716
5	10	100001	39500000	0.0039	0.85299
5	10	41600001	133400000	-0.0021	-0.58361
5	11	900001	48500000	0.0019	0.94334
5	11	48500001	50800000	-0.0675	-42598
5	11	54500001	56100000	-0.0653	-30151
5	11	56100001	135100000	0.0043	15938
5	12	100001	34700000	-0.0084	-15676
5	12	37200001	133100000	0.0005	0.32331
5	13	18500001	114300000	-0.001	0.087202
5	14	18200001	106900000	-0.0046	-12662
5	15	19800001	20000000	-0.0751	-19624
5	15	22600001	101700000	-0.0113	-25074
5	16	100001	14600000	0.012	12804
5	16	16600001	21700000	0.0037	0.34581
5	16	21900001	22400000	-0.945	-29824
5	16	22700001	29000000	0.017	16833
5	16	29000001	31900000	-0.0552	-20158
5	16	33900001	34200000	-0.2034	-49296
5	16	34200001	35000000	-0.4557	-13019
5	16	35100001	36300000	-0.1474	-57141
5	16	46400001	90100000	0.0089	19602
5	17	200001	22700000	0.0035	0.43355
5	17	26600001	83200000	-0.0029	-0.20932
5	18	200001	15400000	0.0057	10834
5	18	20900001	80200000	0.0056	19209
5	19	2300001	24300000	-0.0089	-0.29642
5	19	27200001	58600000	0.0119	11208
5	20	100001	26400000	0.0008	0.47052
5	20	29500001	64300000	0.0089	20582
5	21	6300001	9400000	-0.0222	-0.69534
5	21	12900001	46700000	-0.0067	-0.84949
5	22	12600001	12900000	0.1603	3007
5	22	15100001	50800000	-0.0046	-0.36685
5	X	200001	58400000	-0.02085	0.19333
5	X	62500001	156100000	-0.0159	0.19641
5	Y	200001	6600000	-0.2849	-12525
5	Y	6600001	10300000	-0.4978	-13885
5	Y	10600001	11100000	-0.04014	55578
5	Y	11100001	26700000	-0.5348	-17899
5	Y	56500001	57300000	0.0315	10462
8	1	1800001	65200000	0.0198	29503
8	1	65200001	121600000	-0.0081	-20183
8	1	124900001	125200000	-0.0599	-12173
8	1	143000001	143300000	-0.2833	-84813
8	1	145300001	201900000	-0.0083	-10409
8	1	201900001	248900000	0.0084	14522
8	2	1	89000000	-0.003	-0.68066
8	2	91600001	92100000	-0.0527	-10186
8	2	94100001	141500000	0.0065	20116
8	2	141500001	196200000	-0.0296	-67756
8	2	196200001	241800000	0.0057	16798
8	3	1	47100000	-0.0098	-1788
8	3	47100001	52200000	0.0526	36245
8	3	52300001	74700000	0.0023	0.28565
8	3	74700001	91500000	-0.055	-50151
8	3	93700001	97000000	-0.0351	-20036
8	3	97000001	143300000	0.0128	24274
8	3	143300001	178700000	-0.0119	-1655
8	3	178700001	198100000	0.0193	30882
8	4	200001	48900000	-0.0138	-15834
8	4	51800001	58400000	0.0492	43529
8	4	58400001	190000000	-0.0263	-42697
8	5	100001	46400000	-0.0091	-10622
8	5	50100001	83100000	0.0026	0.50617
8	5	83100001	121800000	-0.0268	-47493
8	5	121800001	181300000	0.0009	0.38901
8	6	400001	170600000	-0.0117	-38261
8	7	600001	58000000	-0.0008	-0.063839
8	7	60800001	62400000	-0.4687	-9723
8	7	62700001	79300000	0.0244	23207
8	7	79300001	89900000	-0.0494	-52085
8	7	89900001	159300000	0.0017	0.53201
8	8	200001	43900000	0.0061	10804
8	8	45900001	145100000	0.0007	0.14155
8	9	100001	30200000	-0.0174	-28973
8	9	30200001	38800000	0.0352	44773
8	9	41100001	43300000	-0.0306	-0.70791
8	9	62700001	65500000	-0.0362	-0.90328
8	9	68200001	138100000	0.0092	28124
8	10	100001	39500000	0.0164	35598
8	10	41600001	133400000	0.0013	0.60776
8	11	900001	50800000	-0.0115	-32855
8	11	54500001	135100000	0.0018	0.79841
8	12	100001	34700000	0.0045	0.88489
8	12	37200001	79800000	-0.0055	-0.91206
8	12	79800001	87400000	-0.0484	-48342
8	12	87400001	105500000	0.0004	0.11962
8	12	105500001	133100000	0.0294	43522
8	13	18500001	23100000	0.0023	0.40098
8	13	23100001	24300000	-0.1154	-70951
8	13	24300001	50000000	-0.0101	-21091
8	13	50000001	92900000	-0.0353	-38438
8	13	92900001	114300000	-0.0057	-0.70821
8	14	18200001	106900000	0.0085	31922
8	15	19800001	20000000	-0.0013	-0.040048
8	15	22600001	101700000	0.0115	30549
8	16	100001	14600000	0.0368	35963
8	16	16600001	31900000	0.0329	35924
8	16	33900001	34300000	-0.2085	-52252
8	16	34600001	35000000	-0.6042	-15168
8	16	35100001	36300000	-0.1206	-46775
8	16	46400001	90100000	0.0094	20546
8	17	200001	22700000	0.0212	18807
8	17	26600001	83200000	0.0227	29565
8	18	200001	15400000	-0.0022	-0.16196
8	18	20900001	65700000	-0.0009	0.0081843
8	18	65700001	80200000	-0.0334	-44204
8	19	2300001	24300000	0.0427	2507
8	19	27200001	58600000	0.0471	38446
8	20	100001	26400000	0.0087	21299
8	20	29500001	64300000	0.019	39671
8	21	6300001	9400000	-0.0201	-0.62823
8	21	12900001	46700000	-0.004	-0.38287
8	22	12600001	12900000	0.0413	0.72003
8	22	15100001	50800000	0.0232	33804
8	X	200001	156100000	-0.000001425	0.28689
8	Y	200001	10300000	-0.2514	-0.84712
8	Y	10600001	11100000	-0.1019	52447
8	Y	11100001	22500000	-0.3157	-11625
8	Y	22500001	26300000	-0.2632	-23743
8	Y	26300001	26700000	-0.2988	-0.63261
8	Y	56500001	57300000	-0.1311	0.41369
10	1	1800001	121600000	-0.077	-16884
10	1	124900001	125100000	-0.3238	-40388
10	1	143000001	143300000	-0.1402	-41839
10	1	145300001	248900000	0.0691	10684
10	2	1	89000000	0.0199	74376
10	2	91600001	92100000	-0.0984	-19445
10	2	94100001	241800000	0.0231	10409
10	3	1	74500000	-0.0685	-12924
10	3	74500001	84200000	-0.1212	-10.32
10	3	84200001	90200000	-0.0576	-37226
10	3	90200001	91500000	-0.2833	-88735
10	3	93800001	198100000	0.021	57157
10	4	200001	49000000	-0.0896	-11197
10	4	51800001	190000000	-0.0833	-14456
10	5	100001	30000000	-0.0077	-0.60939
10	5	30000001	46400000	0.0118	19618
10	5	50100001	181300000	0.0234	94682
10	6	400001	170600000	0.0178	65579
10	7	600001	58000000	0.0177	57873
10	7	60800001	62400000	-0.5344	-11096
10	7	62700001	159300000	0.0161	3833
10	8	200001	4800000	-0.0338	-22015
10	8	4800001	43900000	0.0153	22106
10	8	45900001	139700000	0.0184	23673
10	8	139700001	145100000	-0.028	-18275
10	9	100001	20800000	0.0029	0.72958
10	9	20800001	22900000	-0.1772	-16062
10	9	22900001	38800000	-0.0247	-34969
10	9	41100001	43300000	-0.0846	-18568
10	9	62700001	65500000	-0.0552	-13671
10	9	68200001	138100000	-0.0374	-10298
10	10	100001	39500000	0.0034	0.74472
10	10	41600001	133400000	0.021	75107
10	11	900001	48500000	0.0054	20549
10	11	48500001	50800000	-0.0652	-41133
10	11	54500001	77800000	-0.0235	-27348
10	11	77800001	135100000	0.0122	37886
10	12	100001	33200000	0.1005	18891
10	12	33200001	34700000	-0.0106	-0.50593
10	12	37200001	38900000	-0.0572	-30967
10	12	38900001	131100000	0.0366	88402
10	12	131100001	133100000	-0.0539	-22667
10	13	18500001	54000000	0.0149	42772
10	13	54000001	57800000	-0.0566	-29149
10	13	57800001	114300000	0.0087	14715
10	14	18200001	106900000	0.0055	21712
10	15	19800001	20000000	-0.0704	-1.84
10	15	22600001	101700000	0.02	51286
10	16	100001	14600000	0.0221	22236
10	16	16600001	31900000	0.0219	24294
10	16	33900001	34300000	-0.2566	-64613
10	16	34600001	35000000	-0.7282	-18269
10	16	35100001	36300000	-0.1801	-69789
10	16	46400001	90100000	0.0033	0.90289
10	17	200001	22700000	0.0124	11612
10	17	26600001	83200000	0.0162	21583
10	18	200001	15400000	-0.0367	-56255
10	18	20900001	80200000	-0.0403	-11457
10	19	2300001	24300000	-0.0928	-48547
10	19	27200001	58600000	-0.0941	-70816
10	20	100001	26400000	0.0175	39784
10	20	29500001	64300000	0.0116	25685
10	21	6300001	9400000	-0.0413	-13057
10	21	12900001	46700000	0.0074	15873
10	22	12600001	12900000	0.105	19443
10	22	15100001	50800000	-0.0812	-10692
10	X	2700001	56300000	-0.0443	-51232
10	X	56300001	58400000	-0.1158	-63805
10	X	62400001	64800000	-0.117	-67488
10	X	64800001	89200000	-0.0615	-64311
10	X	89200001	93100000	0.0746	46989
10	X	93100001	153000000	-0.0703	-80644
10	X	153000001	155900000	-0.1415	-89543
11	1	1800001	107800000	-0.0176	-38304
11	1	107800001	121600000	0.0264	29917
11	1	124900001	125200000	0.0578	12197
11	1	143000001	143300000	-0.3307	-99047
11	1	145300001	248900000	0.0082	13581
11	2	1	89000000	0.0088	35025
11	2	91600001	92100000	-0.0747	-14643
11	2	94100001	241800000	0.0083	40118
11	3	1	91500000	-0.0178	-41769
11	3	93700001	97900000	-0.038	-23834
11	3	97900001	198100000	0.0093	25338
11	4	200001	49000000	-0.0189	-22361
11	4	51800001	190000000	-0.0221	-3654
11	5	100001	31000000	0.0024	0.27639
11	5	31000001	41400000	0.0484	58636
11	5	41400001	46400000	-0.0049	-0.24062
11	5	50100001	181300000	-0.0061	-19855
11	6	400001	170600000	-0.0239	-81205
11	7	600001	57900000	0.0175	57248
11	7	57900001	58100000	-0.386	-84179
11	7	60800001	62400000	-0.4317	-89497
11	7	62700001	76500000	0.0419	34985
11	7	77100001	89800000	-0.018	-21007
11	7	89800001	105800000	0.035	45236
11	7	105800001	128300000	-0.0029	-0.30945
11	7	128300001	159300000	0.027	53743
11	8	200001	36800000	-0.0013	0.084017
11	8	36800001	40500000	0.2136	15506
11	8	40500001	43900000	0.0162	0.97702
11	8	45900001	145100000	0.0517	65471
11	9	100001	10300000	0.0375	55797
11	9	10300001	29300000	-0.0402	-61177
11	9	29300001	38800000	0.039	51165
11	9	41100001	43300000	0.0373	0.73673
11	9	62700001	65500000	-0.0145	-0.37357
11	9	68200001	138100000	0.0105	3178
11	10	100001	39500000	0.0002	0.051784
11	10	41600001	133400000	-0.0004	0.012077
11	11	900001	50800000	-0.0109	-30969
11	11	54500001	135100000	-0.0036	-0.85267
11	12	100001	8800000	0.0292	32208
11	12	8800001	33300000	-0.0134	-25216
11	12	33300001	34700000	-0.0728	-29728
11	12	37200001	39100000	-0.0944	-58407
11	12	39100001	92300000	-0.0093	-16117
11	12	92300001	133100000	0.0142	25426
11	13	18500001	52900000	-0.0279	-68687
11	13	52900001	72300000	-0.0692	-58294
11	13	72300001	114300000	-0.0418	-67591
11	14	18200001	40200000	0.0283	5702
11	14	40200001	48900000	-0.0052	-0.37374
11	14	48900001	106900000	0.0432	13212
11	15	19800001	20000000	-0.1162	-3033
11	15	22600001	101700000	0.0083	22742
11	16	100001	14600000	0.0458	44368
11	16	16600001	31900000	0.0315	34444
11	16	33900001	34300000	-0.1868	-46676
11	16	34600001	35000000	-0.597	-14988
11	16	35100001	36300000	-0.1497	-58031
11	16	46400001	90100000	-0.0069	-10229
11	17	200001	22700000	-0.0022	-0.032477
11	17	26600001	54800000	-0.0111	-1251
11	17	54800001	83200000	0.039	40928
11	18	200001	15400000	-0.0116	-16438
11	18	20900001	80200000	-0.0151	-41124
11	19	2300001	24300000	0.0028	0.33924
11	19	27200001	54000000	-0.0179	-12383
11	19	54000001	58600000	0.0718	32475
11	20	100001	22400000	0.019	37648
11	20	22400001	26400000	-0.0393	-38859
11	20	29500001	31000000	-0.0906	-2942
11	20	31300001	64300000	0.016	33806
11	21	6300001	9400000	-0.0527	-1.67
11	21	12900001	46700000	-0.0288	-46689
11	22	12600001	12900000	0.2263	42755
11	22	15100001	50800000	0.0096	15472
11	X	2700001	58400000	-0.0476	-54792
11	X	62400001	64800000	-0.0398	-22302
11	X	64800001	89200000	-0.0093	-0.88609
11	X	89200001	93100000	0.1438	8979
11	X	93100001	155900000	-0.007	-0.6768
13	1	1800001	121600000	-0.0031	-0.52084
13	1	124900001	125200000	-0.0192	-0.3746
13	1	143000001	143300000	-0.1837	-54902
13	1	145300001	248900000	-0.0029	-0.34172
13	2	1	89000000	0.0073	29708
13	2	91600001	92100000	-0.179	-35774
13	2	94100001	140700000	0.0022	0.92769
13	2	140700001	196100000	-0.0182	-41572
13	2	196100001	241800000	0.0032	10527
13	3	1	47200000	-0.0237	-43562
13	3	47200001	74900000	0.0044	0.63551
13	3	74900001	91500000	-0.0498	-45141
13	3	93700001	97800000	-0.0175	-10238
13	3	97800001	198100000	0.0215	55722
13	4	200001	49000000	-0.0008	0.058096
13	4	51800001	58400000	0.0083	0.82854
13	4	58400001	139600000	-0.0173	-19491
13	4	139600001	190000000	0.0047	10287
13	5	100001	17400000	0.0645	53042
13	5	17700001	31500000	0.0045	0.36489
13	5	31500001	45700000	0.0548	78809
13	5	45700001	46400000	-0.0752	-19482
13	5	50100001	181300000	-0.0011	-0.044181
13	6	400001	170600000	-0.0093	-29813
13	7	600001	58000000	0.0003	0.28407
13	7	60800001	62400000	-0.5192	-10779
13	7	62700001	78800000	0.0203	18339
13	7	78800001	89700000	-0.0506	-5447
13	7	89700001	159300000	-0.0007	-0.0098979
13	8	200001	43900000	0.0151	23181
13	8	45900001	145100000	0.0129	16739
13	9	100001	38800000	-0.0107	-19977
13	9	41100001	43300000	0.0183	0.33249
13	9	62700001	65500000	0.0013	0.012109
13	9	68200001	138100000	0.0053	17157
13	10	100001	39500000	0.0042	0.91795
13	10	41600001	133400000	0.0021	0.88808
13	11	900001	50800000	-0.0097	-27196
13	11	54500001	135100000	0.0001	0.27863
13	12	100001	34700000	-0.0053	-0.97826
13	12	37200001	102400000	-0.0093	-18577
13	12	102400001	133100000	0.0204	33136
13	13	18500001	48300000	0.0061	17286
13	13	48300001	72300000	-0.0402	-40648
13	13	72300001	80700000	0.0034	0.69427
13	13	80700001	92900000	-0.0455	-34649
13	13	92900001	114300000	-0.0031	-0.31075
13	14	18200001	106900000	-0.0112	-35124
13	15	19800001	20000000	-0.0951	-24834
13	15	22600001	101700000	0.0024	0.83487
13	16	100001	14600000	0.0428	41566
13	16	16600001	31900000	0.0117	13509
13	16	33900001	36300000	-0.2826	-11039
13	16	46400001	90100000	0.017	34895
13	17	200001	22700000	0.0051	0.56436
13	17	26600001	83200000	0.0064	0.94076
13	18	200001	15400000	0.0084	15091
13	18	20900001	80200000	0.0038	13962
13	19	2300001	24300000	0.006	0.5131
13	19	27200001	58600000	0.0312	26143
13	20	100001	26400000	0.0142	32852
13	20	29500001	64300000	0.0112	24929
13	21	6300001	9400000	-0.0326	-10277
13	21	12900001	46700000	-0.0016	0.03191
13	22	12600001	12900000	0.0864	15868
13	22	15100001	50800000	0.0006	0.33408
13	X	200001	58400000	0.004946	0.32031
13	X	62600001	156100000	-0.009014	0.23065
13	Y	200001	10200000	0.06636	0.3244
13	Y	10200001	11700000	0.03359	1.88
13	Y	11700001	22600000	0.09777	0.34164
13	Y	22600001	26300000	0.2678	-0.77311
13	Y	26300001	26700000	0.0664	31683
13	Y	56500001	57300000	0.07633	12207
14	1	1800001	121600000	0.0063	15606
14	1	124900001	125200000	0.1359	28368
14	1	143000001	143300000	-0.2582	-77275
14	1	145300001	248900000	0.002	0.40866
14	2	1	89000000	-0.0016	-0.18597
14	2	91600001	92100000	-0.1081	-2141
14	2	94100001	241800000	-0.0028	-0.78602
14	3	1	91500000	-0.0053	-11517
14	3	93700001	198100000	-0.0058	-12937
14	4	200001	38800000	-0.0078	-0.72902
14	4	38800001	41500000	0.0544	32882
14	4	41500001	49000000	-0.0071	-0.59794
14	4	51800001	190000000	-0.0088	-13065
14	5	100001	46400000	-0.0122	-14636
14	5	50100001	181300000	-0.0029	-0.74305
14	6	400001	170600000	-0.0054	-16085
14	7	600001	58000000	-0.0056	-1582
14	7	60800001	62400000	-0.4062	-84167
14	7	62700001	159300000	-0.0045	-0.91699
14	8	200001	41600000	0.0127	1.97
14	8	41600001	43900000	-0.0164	-0.76445
14	8	45900001	145100000	-0.0065	-0.76277
14	9	100001	38800000	-0.0057	-0.94985
14	9	41100001	43300000	0.0501	10091
14	9	62700001	65500000	-0.0368	-0.91793
14	9	68200001	138100000	0.0063	1996
14	10	100001	39500000	0.0094	2044
14	10	41600001	133400000	0.0019	0.818
14	11	900001	50800000	-0.0044	-10534
14	11	54500001	135100000	-0.0026	-0.54692
14	12	100001	33600000	0.0007	0.17099
14	12	33600001	34700000	-0.0776	-26843
14	12	37200001	37800000	-0.1443	-38991
14	12	37800001	133100000	0.0014	0.53283
14	13	18500001	114300000	-0.0096	-16831
14	14	18200001	61100000	-0.007	-1532
14	14	61100001	106900000	0.0128	37618
14	15	19800001	20000000	-0.0733	-19155
14	15	22600001	101700000	0.0106	28354
14	16	100001	14600000	0.0212	21395
14	16	16600001	31900000	0.0182	20382
14	16	33900001	34300000	-0.2105	-52766
14	16	34600001	35000000	-0.564	-14162
14	16	35100001	36300000	-0.1305	-50604
14	16	46400001	90100000	0.0083	18469
14	17	200001	22700000	0.0206	18316
14	17	26600001	83200000	0.0165	21898
14	18	200001	15400000	-0.0038	-0.4142
14	18	20900001	80200000	-0.0008	0.055488
14	19	2300001	24300000	0.0124	0.86081
14	19	27200001	58600000	0.0094	0.92735
14	20	100001	26400000	0.0003	0.36549
14	20	29500001	64300000	0.0057	14533
14	21	6300001	9400000	-0.0363	-11459
14	21	12900001	46700000	0.0054	12417
14	22	12600001	12900000	0.0207	0.32413
14	22	15100001	50800000	0.0167	25043
14	X	200001	58400000	-0.01238	0.23499
14	X	62500001	156100000	-0.02152	0.16727
14	Y	200001	10300000	0.04927	0.27604
14	Y	10600001	11700000	0.01323	17971
14	Y	11700001	22500000	0.04565	0.12853
14	Y	22500001	26300000	-0.1098	-19076
14	Y	26300001	26700000	0.1042	3562
14	Y	56500001	57300000	0.03698	10676
15	1	1800001	113800000	-0.3758	-83437
15	1	113800001	114200000	1542	54784
15	1	114200001	118400000	-0.376	-32517
15	1	118400001	121600000	1503	99014
15	1	125000001	125200000	-0.0958	-19606
15	1	143000001	143300000	-0.1967	-58806
15	1	145300001	148400000	-0.0642	-27288
15	1	148400001	149200000	0.34	58943
15	1	149900001	188100000	-0.0181	-18025
15	1	188100001	199900000	-0.0579	-32342
15	1	199900001	248900000	0.0068	12175
15	2	1	89000000	0.05	18108
15	2	91600001	92100000	-0.0518	-10003
15	2	94100001	94900000	0.236	65567
15	2	94900001	131600000	0.4241	99782
15	2	131600001	132400000	0.2124	70331
15	2	132400001	178900000	0.4526	118.25
15	2	178900001	224300000	0.1536	41232
15	2	224300001	225000000	-0.7364	-29445
15	2	225000001	241800000	0.1671	28649
15	3	1	74600000	-0.3679	-69378
15	3	74600001	75900000	-0.8731	-39421
15	3	75900001	91500000	-0.396	-36.22
15	3	93800001	101700000	-0.1522	-19566
15	3	101700001	103900000	0.0034	0.21902
15	3	103900001	163000000	-0.1633	-37577
15	3	163100001	198100000	1499	259.86
15	4	200001	33300000	-0.2947	-33462
15	4	33300001	35600000	0.3459	14881
15	4	35600001	42400000	-0.3157	-31755
15	4	42400001	49000000	0.292	25989
15	4	51900001	103800000	-0.0337	-45795
15	4	103800001	151600000	-0.3732	-46271
15	4	151600001	154600000	-0.2996	-22821
15	4	154600001	190000000	-0.3667	-53448
15	5	100001	3200000	0.5307	20842
15	5	3200001	13300000	0.463	37053
15	5	13300001	16600000	0.5198	31911
15	5	16600001	29700000	0.4457	26693
15	5	29700001	42600000	0.4894	70912
15	5	42600001	43300000	0.0053	0.39152
15	5	43300001	44800000	3246	195.99
15	5	44800001	46400000	1718	91774
15	5	50200001	139400000	-0.3655	-128.29
15	5	139400001	181300000	-0.3054	-44343
15	6	400001	59400000	-0.3378	-53903
15	6	60200001	65400000	0.3879	36063
15	6	65400001	68900000	0.5451	30004
15	6	68900001	72400000	0.6458	54404
15	6	72400001	86100000	0.5127	75632
15	6	86100001	170600000	0.0214	71577
15	7	600001	3000000	0.4374	18087
15	7	3000001	4000000	0.2846	15556
15	7	4000001	6800000	0.3923	21316
15	7	6900001	57800000	0.3081	103.02
15	7	57800001	58100000	-0.0572	-15107
15	7	60800001	62400000	-0.2162	-44456
15	7	62700001	159300000	0.3118	72016
15	8	200001	6900000	-0.1453	-10952
15	8	8300001	9700000	-0.8539	-51288
15	8	9700001	11800000	-0.0429	-30794
15	8	11800001	14900000	-0.1138	-81005
15	8	14900001	38100000	-0.0399	-36956
15	8	38100001	38400000	0.0363	0.96561
15	8	38400001	38900000	0.3297	12748
15	8	38900001	43900000	0.1209	79695
15	8	45900001	46600000	0.1721	56377
15	8	46700001	91600000	0.057	7195
15	8	91600001	102200000	0.0965	91863
15	8	102200001	102500000	0.7488	20069
15	8	102500001	103200000	0.1748	59111
15	8	103200001	112100000	0.0633	57849
15	8	112100001	145100000	0.1182	12879
15	9	100001	27900000	-0.364	-64578
15	9	27900001	38800000	0.71	94264
15	9	41100001	43300000	0.5261	11136
15	9	62800001	64200000	0.0145	0.31084
15	9	68200001	93000000	0.2604	55614
15	9	93000001	93300000	0.3292	83847
15	9	93300001	93900000	0.5603	22709
15	9	93900001	108500000	0.3911	78084
15	9	108500001	126900000	0.1639	28178
15	9	126900001	127900000	0.3715	17.6
15	9	127900001	133700000	0.1748	11.9
15	9	133700001	138100000	0.3226	17298
15	10	100001	7700000	0.6294	61.52
15	10	7700001	38400000	0.5527	109.69
15	10	38400001	39500000	0.2881	90728
15	10	41600001	45800000	0.1387	13936
15	10	45800001	46100000	0.0699	19723
15	10	47000001	133400000	-0.3559	-121.76
15	11	900001	50800000	-0.008	-21852
15	11	54500001	135100000	0.0059	2052
15	12	100001	34700000	0.6743	128.23
15	12	37300001	38700000	0.506	23175
15	12	38700001	50400000	0.1803	24.7
15	12	50400001	92100000	0.1096	20453
15	12	92100001	133100000	0.1606	26908
15	13	18500001	93600000	-0.3642	-68976
15	13	93600001	114300000	-0.3295	-50677
15	14	18200001	44800000	0.1822	35685
15	14	44800001	106900000	-0.3441	-109.84
15	15	19800001	20000000	-0.1639	-42755
15	15	22600001	101700000	0.0073	20303
15	16	100001	14600000	0.0632	60616
15	16	16600001	31900000	0.0283	31061
15	16	34000001	35000000	-0.4122	-12265
15	16	35100001	36300000	-0.1375	-53312
15	16	46400001	69200000	-0.1041	-15873
15	16	69200001	79300000	0.011	16293
15	16	79300001	90100000	-0.0855	-11758
15	17	200001	17400000	-0.1118	-89724
15	17	17400001	20600000	-0.2826	-15016
15	17	20600001	21700000	0.3127	13854
15	17	21700001	22700000	0.0336	14102
15	17	26600001	32500000	0.1048	82096
15	17	32500001	34100000	-0.0047	-0.32879
15	17	34100001	83200000	0.1181	14429
15	18	200001	13600000	0.5841	91094
15	18	13600001	15400000	0.303	14163
15	18	20900001	27300000	0.3394	39999
15	18	27300001	39200000	-0.3293	-62926
15	18	39200001	40100000	0.2558	12824
15	18	40100001	40900000	-0.1099	-52606
15	18	40900001	80200000	-0.339	-88999
15	19	2300001	20400000	0.3262	17064
15	19	20600001	24300000	0.2201	10797
15	19	27200001	32100000	0.232	19397
15	19	32100001	37900000	0.2944	22321
15	19	37900001	58600000	0.1914	11735
15	20	100001	2500000	0.0335	20511
15	20	2500001	4100000	0.1583	77021
15	20	4100001	11000000	0.0249	34885
15	20	11000001	11200000	0.4463	11514
15	20	11200001	22300000	0.6329	89041
15	20	22300001	25700000	0.3978	39854
15	20	25900001	26400000	0.2443	87421
15	20	29500001	31000000	0.1394	47864
15	20	31300001	32400000	-0.0816	-39983
15	20	32400001	34600000	0.4633	32.08
15	20	34600001	36400000	1.37	77916
15	20	36400001	41100000	-0.099	-98119
15	20	41100001	45000000	0.1924	20535
15	20	45000001	61500000	0.0751	13017
15	20	61500001	64300000	0.1612	69299
15	21	6300001	9400000	-0.2762	-88118
15	21	12900001	14800000	-0.0798	-44414
15	21	14800001	16200000	0.7553	45.29
15	21	16200001	39700000	-0.4044	-68884
15	21	39700001	46700000	-0.302	-28538
15	22	12600001	12900000	-0.1578	-31064
15	22	15100001	20100000	-0.0468	-29992
15	22	20400001	43600000	0.4349	54969
15	22	43600001	50800000	-0.1095	-85674
15	X	200001	2800000	-0.1867	-0.51177
15	X	2800001	111100000	0.2567	16073
15	X	111100001	156100000	0.6486	35645
15	Y	200001	2800000	-0.1759	-0.4726
15	Y	2800001	6200000	-0.9568	-47203
15	Y	6200001	10000000	-1339	-39123
15	Y	10000001	11900000	-0.2795	0.59724
15	Y	11900001	22800000	-1453	-6241
15	Y	22800001	26700000	-1564	-50718
15	Y	56600001	57300000	-0.01181	0.8777
17	1	1800001	55600000	-0.0085	-10751
17	1	55600001	85600000	-0.0371	-57415
17	1	85600001	96200000	-0.0065	-0.55635
17	1	96200001	107600000	-0.0431	-49852
17	1	107600001	121600000	0.0405	4503
17	1	124900001	125200000	0.1137	23771
17	1	143000001	143300000	-0.1863	-55683
17	1	145300001	185700000	0.0297	30343
17	1	185700001	199600000	-0.0132	-0.8984
17	1	199600001	244300000	0.0446	67777
17	1	244300001	248900000	-0.5787	-44847
17	2	1	89000000	-0.0328	-11245
17	2	91600001	92100000	-0.1774	-3545
17	2	94100001	139600000	-0.0328	-77881
17	2	139600001	146400000	-0.0881	-8509
17	2	146400001	235600000	-0.0235	-78889
17	2	235600001	236000000	-0.5956	-20288
17	2	236000001	241800000	-0.0275	-19223
17	3	1	1200000	-0.057	-33201
17	3	1200001	2500000	0.0241	11797
17	3	2500001	8900000	-0.0824	-69132
17	3	8900001	16800000	-0.017	-20771
17	3	16800001	29300000	-0.0908	-14117
17	3	29300001	29600000	-0.5525	-18786
17	3	29600001	47400000	-0.0497	-52718
17	3	47400001	52900000	-0.0017	-0.073605
17	3	52900001	67300000	-0.0477	-41016
17	3	67300001	67700000	-1454	-48117
17	3	67700001	91500000	-0.0827	-11147
17	3	93700001	118900000	-0.0806	-12179
17	3	118900001	143900000	-0.0461	-6.98
17	3	143900001	161800000	-0.0796	-13122
17	3	161800001	169800000	0.3594	23732
17	3	169800001	198100000	0.41	67051
17	4	200001	19500000	-0.0042	-0.32154
17	4	19500001	25300000	-0.5381	-41377
17	4	25300001	32000000	-0.0399	-27195
17	4	32000001	36400000	-0.0902	-45479
17	4	36400001	40300000	-0.0211	-16843
17	4	40300001	49000000	-0.5355	-63823
17	4	51800001	61100000	-0.5194	-57391
17	4	61100001	62500000	-0.0871	-42681
17	4	62500001	87700000	-0.5287	-69291
17	4	87700001	93700000	-0.0834	-71769
17	4	93700001	100600000	-0.5474	-59034
17	4	100600001	131400000	-0.0586	-68893
17	4	131400001	136300000	-0.1159	-51325
17	4	136300001	190000000	-0.0539	-98926
17	5	100001	1000000	0.9359	23158
17	5	1300001	3200000	0.7338	27511
17	5	3200001	13700000	0.664	53212
17	5	13700001	18500000	0.7173	56265
17	5	18500001	31800000	0.6362	39389
17	5	31800001	46400000	0.8968	123.82
17	5	50100001	61700000	0.9077	122.2
17	5	61700001	82900000	-0.0342	-47646
17	5	82900001	130400000	-0.0649	-14776
17	5	130400001	160300000	-0.0385	-54646
17	5	160300001	171300000	-0.0842	-85757
17	5	171300001	181300000	-0.0232	-21264
17	6	400001	20500000	0.6406	78285
17	6	20500001	21200000	0.4641	17978
17	6	21200001	31100000	0.6087	59854
17	6	31100001	58400000	-0.0557	-91421
17	6	59300001	69100000	-0.1007	-95409
17	6	69100001	106400000	-0.0621	-11736
17	6	106400001	114200000	-0.0261	-25624
17	6	114200001	123800000	-0.0693	-86156
17	6	123800001	124300000	-0.2369	-62673
17	6	124300001	170600000	-0.0533	-13231
17	7	600001	2400000	0.0106	0.34489
17	7	2400001	7400000	0.7216	57154
17	7	7400001	27700000	0.6473	126.65
17	7	27700001	57200000	0.3788	99003
17	7	57400001	58100000	0.1155	38631
17	7	60800001	62400000	0.0202	0.49536
17	7	62700001	69800000	0.4046	27252
17	7	69800001	72900000	-0.0075	-0.61573
17	7	72900001	80000000	0.3712	29329
17	7	80000001	97100000	-0.0229	-37961
17	7	97100001	103100000	0.0432	28348
17	7	103100001	108000000	0.3598	31674
17	7	108000001	109000000	0.6389	34987
17	7	109000001	111100000	0.4048	30865
17	7	111100001	126900000	0.6379	97835
17	7	126900001	159300000	0.6829	137.18
17	8	200001	36100000	-0.5909	-81383
17	8	36100001	43900000	0.353	27711
17	8	45900001	75000000	0.3162	37346
17	8	75000001	90900000	0.2867	30278
17	8	90900001	105200000	0.3245	31208
17	8	105200001	121900000	0.2697	29778
17	8	121900001	126500000	0.3372	24212
17	8	126500001	138200000	0.2869	24481
17	8	138200001	145100000	0.3327	27537
17	9	100001	38800000	0.6615	138.87
17	9	41200001	43300000	0.372	78578
17	9	62700001	64200000	0.2214	49364
17	9	68200001	73600000	0.6631	78641
17	9	73600001	74300000	1.43	61532
17	9	74300001	80100000	1143	125.08
17	9	80100001	107300000	-0.0195	-45185
17	9	107300001	138100000	0.0146	30488
17	10	100001	39500000	-0.0519	-11.23
17	10	41600001	133400000	-0.053	-18399
17	11	900001	19700000	-0.0186	-31198
17	11	19700001	50800000	-0.0451	-97291
17	11	54500001	63200000	-0.0519	-63442
17	11	63200001	68700000	0.0001	0.015352
17	11	68700001	100300000	0.6659	127.64
17	11	100300001	106200000	0.3742	47875
17	11	106200001	135100000	0.6793	125.54
17	12	100001	11700000	0.9458	106.06
17	12	11700001	34700000	0.3424	70185
17	12	37200001	47200000	0.3325	50958
17	12	47200001	58300000	0.3806	38882
17	12	58300001	84800000	0.3515	65006
17	12	84800001	87400000	0.2927	19256
17	12	87400001	92200000	0.352	36304
17	12	92200001	133100000	0.3787	63316
17	13	18500001	62700000	-0.6072	-158.33
17	13	62700001	72000000	-0.6662	-44939
17	13	72000001	74000000	-0.5868	-45384
17	13	74000001	93300000	0.6345	70.84
17	13	93300001	94200000	-0.5791	-31044
17	13	94200001	114300000	0.6493	97134
17	14	18200001	106900000	0.351	119.86
17	15	19800001	20000000	-0.163	-42521
17	15	22600001	27600000	-0.6104	-42676
17	15	27600001	101700000	-0.0134	-29138
17	16	100001	14600000	-0.0243	-21094
17	16	16600001	31900000	-0.0364	-37347
17	16	34000001	36300000	-0.2876	-11235
17	16	46500001	90100000	-0.0385	-6989
17	17	200001	1000000	-0.5627	-25846
17	17	1100001	22700000	-0.0321	-24249
17	17	26600001	83200000	-0.0328	-39105
17	18	200001	6500000	0.3813	44404
17	18	6500001	11100000	0.6701	55487
17	18	11100001	15000000	0.3923	33.19
17	18	15000001	15400000	0.1526	32643
17	18	21000001	31700000	0.3668	58006
17	18	31700001	46600000	0.6525	133.59
17	18	46600001	66900000	0.3852	92394
17	18	66900001	80200000	-0.5405	-73349
17	19	2300001	9400000	0.7149	32.89
17	19	9400001	19500000	-0.0016	0.14417
17	19	19500001	24300000	0.5932	29593
17	19	27200001	29300000	0.5572	30063
17	19	29300001	31800000	0.7824	47766
17	19	31800001	35300000	0.6063	53032
17	19	35400001	58600000	-0.0191	-0.93348
17	20	100001	26300000	0.3587	75933
17	20	29500001	31000000	0.11	37985
17	20	31300001	64300000	0.382	72263
17	21	6300001	8200000	-0.5474	-87746
17	21	8200001	9400000	0.0487	24546
17	21	13000001	28800000	-0.0697	-9314
17	21	28800001	46700000	-0.0173	-24219
17	22	12600001	12900000	0.0304	0.51055
17	22	15100001	15400000	-0.1105	-22728
17	22	16000001	50800000	-0.591	-79477
17	X	2700001	7300000	-0.0795	-6654
17	X	7300001	21400000	-0.0448	-42272
17	X	21400001	40200000	-0.089	-10193
17	X	40200001	49800000	-0.0426	-38936
17	X	49800001	58400000	-0.0791	-66343
17	X	62400001	68500000	-0.1133	-83575
17	X	68500001	74300000	-0.0374	-31317
17	X	74300001	89200000	-0.0863	-85204
17	X	89200001	93100000	0.0535	33938
17	X	93100001	155900000	-0.0776	-89575
18	1	1800001	121600000	0.0168	38856
18	1	124900001	125200000	0.097	20313
18	1	143000001	143300000	-0.1579	-47154
18	1	145300001	181500000	0.0095	10471
18	1	181500001	201700000	-0.0213	-18602
18	1	201700001	248900000	0.0155	25315
18	2	1	89000000	-0.0109	-34813
18	2	91600001	92100000	-0.0202	-0.36011
18	2	94100001	241800000	-0.0124	-49355
18	3	1	74700000	-0.0128	-23694
18	3	74700001	91500000	-0.0524	-47694
18	3	93700001	97000000	-0.0282	-15989
18	3	97000001	198100000	0.0119	32098
18	4	200001	49000000	-0.0181	-21347
18	4	51800001	190000000	-0.0221	-3654
18	5	100001	13200000	-0.0214	-16001
18	5	13200001	17400000	0.0408	29751
18	5	17700001	46400000	-0.0132	-15528
18	5	50100001	181300000	-0.0187	-68776
18	6	400001	58400000	0.0152	26198
18	6	59300001	70300000	-0.0339	-33029
18	6	70300001	170600000	0.0101	36379
18	7	600001	32900000	-0.0212	-49836
18	7	32900001	43400000	0.0336	49904
18	7	43400001	57200000	0.0794	10.24
18	7	57400001	58100000	-0.1208	-39767
18	7	60800001	62400000	-0.4559	-94555
18	7	62700001	78600000	0.0147	12994
18	7	78600001	93900000	-0.0366	-51591
18	7	93900001	159300000	-0.0077	-16456
18	8	200001	43900000	0.0024	0.57165
18	8	45900001	145100000	0.0151	19502
18	9	100001	22400000	0.0624	11348
18	9	22400001	38800000	0.0209	32465
18	9	41100001	43300000	0.008	0.11334
18	9	62700001	65500000	-0.0049	-0.13924
18	9	68200001	138100000	0.0188	5512
18	10	100001	39500000	-0.0015	-0.31634
18	10	41600001	41800000	0.0255	0.53369
18	10	41800001	42400000	-0.6869	-14878
18	10	42400001	68400000	-0.0273	-51649
18	10	68400001	133400000	0.0016	0.6164
18	11	900001	31300000	-0.0252	-60534
18	11	31300001	32500000	0.5458	34272
18	11	32500001	50800000	-0.0123	-20549
18	11	54500001	135100000	-0.0147	-42466
18	12	100001	21300000	-0.0216	-31487
18	12	21300001	33200000	0.0638	11159
18	12	33200001	34700000	-0.0191	-0.87314
18	12	37200001	92000000	0.0037	0.87865
18	12	92000001	124000000	0.0537	82114
18	12	124000001	133100000	-0.0002	0.13581
18	13	18500001	50000000	-0.014	-31689
18	13	50000001	72400000	-0.0586	-56399
18	13	72400001	81800000	-0.0179	-24673
18	13	81800001	92900000	-0.0783	-59137
18	13	92900001	114300000	-0.0257	-37656
18	14	18200001	106900000	0.0304	10646
18	15	19800001	20000000	-0.0084	-0.22499
18	15	22600001	101700000	-0.0139	-31417
18	16	100001	14600000	0.0252	25131
18	16	16600001	31900000	0.0115	13298
18	16	33900001	34300000	-0.2094	-52484
18	16	34600001	35000000	-0.5898	-14808
18	16	35100001	36300000	-0.1363	-52847
18	16	46400001	90100000	0.0042	10728
18	17	200001	21800000	0.0967	7984
18	17	22200001	22700000	-0.0171	-0.51454
18	17	26600001	83200000	0.0034	0.56977
18	18	200001	15400000	-0.0203	-30153
18	18	20900001	80200000	-0.0043	-0.96463
18	19	2300001	24300000	0.033	1.98
18	19	27200001	58600000	0.0267	2266
18	20	100001	26400000	0.0257	57009
18	20	29500001	64300000	0.0232	47609
18	21	6300001	9400000	0.019	0.62119
18	21	12900001	46700000	-0.0045	-0.46928
18	22	12600001	12900000	0.1748	32857
18	22	15100001	50800000	0.0038	0.76542
18	X	2700001	58400000	0.0672	80867
18	X	62400001	77800000	0.0591	55985
18	X	77900001	89300000	0.012	12177
18	X	89300001	93100000	0.1835	11507
18	X	93100001	155900000	0.0237	2924
20	1	1800001	23100000	-0.1136	-13565
20	1	23100001	29500000	0.0046	0.34167
20	1	29500001	31000000	-0.1325	-56774
20	1	31000001	34600000	0.0287	26163
20	1	34600001	47400000	0.3592	31.37
20	1	47400001	49500000	0.1974	10098
20	1	49500001	121600000	-0.0261	-54115
20	1	124900001	125200000	0.2218	46153
20	1	143000001	143300000	-0.1091	-32499
20	1	145400001	149200000	0.2811	10.73
20	1	149900001	248900000	0.4093	64541
20	2	1	89000000	-0.022	-74163
20	2	91600001	92100000	-0.2288	-45864
20	2	94100001	241800000	-0.0187	-76586
20	3	1	91500000	-0.0109	-25022
20	3	93700001	198100000	-0.0053	-11629
20	4	200001	10200000	-0.0623	-43231
20	4	10300001	49000000	-0.0073	-0.78008
20	4	51800001	190000000	-0.0025	-0.19458
20	5	100001	45700000	0.0456	60056
20	5	45700001	46400000	-0.0459	-11566
20	5	50100001	181300000	-0.0085	-29173
20	6	400001	18400000	-0.0057	-0.48566
20	6	18400001	68100000	-0.0407	-73715
20	6	68100001	170600000	-0.0046	-13601
20	7	600001	58000000	-0.0125	-37643
20	7	60800001	62400000	-0.5294	-10992
20	7	62700001	69600000	-0.0035	-0.24566
20	7	69600001	70600000	-0.1938	-76142
20	7	70600001	159300000	-0.0115	-26308
20	8	200001	43900000	-0.001	0.1041
20	8	45900001	145100000	-0.0125	-15164
20	9	100001	38800000	0.0226	49808
20	9	41100001	43300000	0.0648	13218
20	9	62700001	65500000	-0.0699	-17259
20	9	68200001	138100000	0.004	1349
20	10	100001	39500000	0.2511	54382
20	10	41600001	49300000	0.262	26596
20	10	49300001	133400000	0.345	120.69
20	11	900001	50800000	-0.0295	-89475
20	11	54500001	67100000	-0.0374	-42972
20	11	67500001	71800000	-0.1091	-73379
20	11	71800001	84300000	-0.0258	-32445
20	11	84300001	84700000	-0.3351	-12138
20	11	84700001	135100000	-0.0227	-63238
20	12	100001	34700000	-0.0162	-30505
20	12	37200001	133100000	-0.0121	-26867
20	13	18500001	114300000	-0.019	-3618
20	14	18200001	106900000	-0.0285	-94002
20	15	19800001	20000000	-0.1293	-33742
20	15	22600001	101700000	-0.0362	-85821
20	16	100001	14600000	-0.0047	-0.27909
20	16	16600001	31900000	-0.0377	-38721
20	16	33900001	34200000	-0.1447	-34795
20	16	34200001	35000000	-0.5184	-14809
20	16	35100001	36300000	-0.1927	-74663
20	16	46400001	90100000	-0.0289	-51765
20	17	200001	22700000	-0.0339	-26277
20	17	26600001	83200000	-0.0342	-40839
20	18	200001	14100000	-0.0822	-13025
20	18	14100001	15400000	-0.2241	-77084
20	18	21000001	80200000	0.0659	19496
20	19	2300001	24300000	-0.018	-0.79082
20	19	27200001	31400000	-0.0219	-1669
20	19	31400001	58600000	0.0299	22331
20	20	100001	14100000	0.1852	25952
20	20	14100001	14500000	-0.5263	-19474
20	20	14500001	26400000	0.1656	24.84
20	20	29500001	64300000	0.1647	31.6
20	21	6300001	9400000	-0.0853	-27117
20	21	12900001	46700000	-0.029	-47035
20	22	12600001	12900000	0.0246	0.39909
20	22	15100001	50800000	-0.0596	-77806
20	X	2700001	58400000	-0.0334	-38012
20	X	62400001	89300000	-0.0386	-39041
20	X	89300001	90600000	0.1626	72061
20	X	90600001	93000000	0.5472	31297
20	X	93000001	155900000	-0.0448	-51047
27	1	1800001	51000000	-0.0361	-52353
27	1	51000001	121600000	-0.0074	-14503
27	1	124900001	125200000	0.0292	0.62753
27	1	143100001	143300000	-0.2058	-61539
27	1	145400001	188800000	0.0905	97872
27	1	188800001	199900000	0.0501	25911
27	1	199900001	248900000	0.0926	14368
27	2	1	89000000	0.0438	15.91
27	2	91600001	92100000	-0.109	-21592
27	2	94100001	116800000	0.0503	97514
27	2	116800001	127000000	-0.0045	-0.39546
27	2	127000001	148900000	-0.0596	-12793
27	2	148900001	172100000	-0.011	-26181
27	2	172100001	174700000	0.0948	59567
27	2	174700001	183500000	-0.0106	-14706
27	2	183500001	206100000	-0.0587	-83016
27	2	206100001	209000000	0.0499	40396
27	2	209000001	229400000	-0.0541	-75753
27	2	229400001	241800000	0.0125	17059
27	3	1	47100000	-0.0526	-96663
27	3	47100001	51800000	0.0097	0.72799
27	3	51800001	74900000	-0.0461	-49196
27	3	74900001	91500000	-0.0997	-92187
27	3	93700001	98300000	-0.0899	-6446
27	3	98300001	144200000	-0.0501	-87371
27	3	144200001	170000000	-0.083	-11614
27	3	170000001	198100000	-0.0532	-86283
27	4	200001	49000000	-0.0065	-0.66314
27	4	51800001	190000000	-0.0179	-29127
27	5	100001	41900000	0.0473	60002
27	5	41900001	46400000	-0.007	-0.39689
27	5	50100001	50700000	0.0058	0.22676
27	5	50700001	109400000	0.0518	14272
27	5	109400001	118800000	-0.0489	-55808
27	5	118800001	123900000	0.0178	23009
27	5	123900001	153800000	-0.0397	-76765
27	5	153800001	181300000	0.0607	85431
27	6	400001	26900000	-0.001	0.013725
27	6	27000001	32300000	0.0976	80286
27	6	32300001	39200000	0.0341	30469
27	6	39200001	170600000	-0.0188	-64368
27	7	600001	7400000	0.1112	86853
27	7	7400001	58000000	0.0429	14417
27	7	60800001	62400000	-0.4115	-85275
27	7	62700001	96200000	0.066	11999
27	7	96200001	108000000	0.1296	11908
27	7	108000001	126100000	0.0706	12048
27	7	126100001	159300000	0.1107	22355
27	8	200001	26500000	-0.0355	-50082
27	8	26500001	40600000	0.0364	34128
27	8	40600001	41900000	0.1742	68502
27	8	41900001	43900000	0.0603	27964
27	8	45900001	98200000	0.0435	5414
27	8	98200001	121800000	-0.0203	-22327
27	8	121800001	145100000	0.0117	12241
27	9	100001	38800000	-0.0451	-92067
27	9	41100001	43300000	0.0827	17027
27	9	62700001	65500000	-0.0056	-0.15632
27	9	68200001	87000000	-0.007	-11157
27	9	87000001	132600000	0.0424	99972
27	9	132600001	138100000	-0.003	-0.15283
27	10	100001	39500000	-0.0629	-13612
27	10	41600001	133400000	-0.0502	-17438
27	11	900001	19700000	0.0025	0.59563
27	11	19700001	29000000	-0.046	-58082
27	11	29000001	50800000	0.0076	16696
27	11	54500001	135100000	0.0024	0.98187
27	12	100001	34700000	-0.0441	-83548
27	12	37200001	106400000	-0.0485	-10878
27	12	106400001	133100000	-0.0162	-20928
27	13	18500001	22300000	-0.0019	-0.027837
27	13	22300001	24600000	-0.1661	-13808
27	13	24600001	25800000	-0.1016	-58472
27	13	25800001	34400000	0.0082	14002
27	13	34400001	36900000	-0.1233	-10597
27	13	36900001	114300000	-0.0239	-3934
27	14	18200001	106900000	0.006	23413
27	15	19800001	20000000	-0.0637	-16655
27	15	22600001	101700000	0.0164	42503
27	16	100001	14600000	0.054	52025
27	16	16600001	31900000	0.0368	40048
27	16	33900001	34300000	-0.1913	-47832
27	16	34600001	35000000	-0.6074	-15248
27	16	35100001	36300000	-0.1591	-61667
27	16	46400001	90100000	-0.0274	-48933
27	17	200001	18700000	-0.0058	-0.29109
27	17	18700001	22700000	0.0613	41189
27	17	26600001	83200000	0.0708	89048
27	18	200001	15400000	-0.0562	-86748
27	18	20900001	80200000	-0.0586	-16791
27	19	2300001	15200000	0.0205	12106
27	19	15200001	24300000	-0.0238	-11197
27	19	27200001	46500000	-0.0215	-18065
27	19	46500001	58600000	0.0237	14404
27	20	100001	26400000	0.0488	10553
27	20	29500001	64300000	0.0557	10904
27	21	6300001	9400000	-0.0766	-24337
27	21	12900001	22500000	-0.0212	-2157
27	21	22500001	46700000	0.0586	10301
27	22	12600001	12900000	-0.0029	-0.12942
27	22	15100001	50800000	0.0659	91362
27	X	200001	58400000	-0.005253	0.2701
27	X	62600001	156100000	0.0664	0.62253
27	Y	200001	10200000	0.009329	0.1075
27	Y	10200001	11100000	-0.1218	32426
27	Y	11100001	20000000	-0.05064	-0.047997
27	Y	20000001	20600000	0.1463	-14929
27	Y	20600001	22600000	-0.07977	-0.40854
27	Y	22600001	26300000	0.02874	-14956
27	Y	26300001	26700000	-0.08259	16176
27	Y	56500001	57300000	0.04057	10815
30	1	1800001	121600000	-0.0012	-0.10013
30	1	124900001	125200000	0.1296	27063
30	1	143000001	143300000	-0.2211	-66134
30	1	145300001	248900000	0.0022	0.43929
30	2	1	89000000	-0.0044	-1177
30	2	91600001	92100000	-0.0899	-17722
30	2	94100001	241800000	-0.0071	-26446
30	3	1	91500000	-0.0072	-16115
30	3	93700001	198100000	-0.0049	-10583
30	4	200001	49000000	-0.0043	-0.38553
30	4	51800001	190000000	-0.0061	-0.82999
30	5	100001	46400000	-0.0061	-0.67373
30	5	50100001	181300000	0.0004	0.53821
30	6	400001	170600000	-0.0058	-17493
30	7	600001	58000000	-0.0052	-14555
30	7	60800001	62400000	-0.3996	-82788
30	7	62700001	159300000	0.0017	0.51262
30	8	200001	43900000	0.0104	16718
30	8	45900001	145100000	-0.0003	0.015949
30	9	100001	38800000	0.0005	0.34945
30	9	41100001	43300000	-0.0233	-0.5526
30	9	62700001	65500000	-0.0352	-0.87887
30	9	68200001	138100000	0.0027	0.98458
30	10	100001	39500000	0.0055	11995
30	10	41600001	133400000	0.0013	0.60488
30	11	900001	50800000	-0.0038	-0.86473
30	11	54500001	135100000	-0.0003	0.15632
30	12	100001	34700000	-0.001	-0.16075
30	12	37200001	133100000	0.0006	0.3472
30	13	18500001	114300000	-0.0113	-2033
30	14	18200001	106900000	0.0067	25796
30	15	19800001	20000000	-0.0035	-0.097355
30	15	22600001	101700000	0.0049	14448
30	16	100001	14600000	0.0255	25411
30	16	16600001	31900000	0.0223	24717
30	16	33900001	34300000	-0.1625	-40432
30	16	34600001	35000000	-0.5662	-14217
30	16	35100001	36300000	-0.1113	-43177
30	16	46400001	90100000	0.0112	23944
30	17	200001	22700000	0.0134	1243
30	17	26600001	83200000	0.0133	1794
30	18	200001	15400000	0.006	11307
30	18	20900001	80200000	-0.0008	0.055488
30	19	2300001	24300000	0.0108	0.77388
30	19	27200001	58600000	0.0167	14922
30	20	100001	26400000	-0.002	-0.11763
30	20	29500001	64300000	0.0126	27575
30	21	6300001	9400000	-0.0095	-0.28951
30	21	12900001	46700000	0.0013	0.5331
30	22	12600001	12900000	0.17	31935
30	22	15100001	50800000	0.0057	10215
30	X	2700001	58400000	-0.0512	-59047
30	X	62400001	89300000	-0.0555	-56595
30	X	89300001	93100000	0.1089	68645
30	X	93100001	155900000	-0.0567	-65061
32	1	1800001	31400000	-0.0449	-57566
32	1	31400001	47400000	0.0501	49881
32	1	47400001	121600000	0.0235	49984
32	1	124900001	125200000	0.1285	26835
32	1	143000001	143300000	-0.199	-59497
32	1	145400001	182800000	0.0727	72847
32	1	182800001	199800000	0.0371	2431
32	1	199800001	248900000	0.0739	11532
32	2	1	89000000	-0.0517	-17945
32	2	91600001	92100000	-0.1194	-23699
32	2	94100001	141600000	-0.0417	-10049
32	2	141600001	199100000	-0.0661	-15305
32	2	199100001	241800000	-0.0269	-63131
32	3	1	47300000	-0.0262	-48225
32	3	47300001	84300000	-0.0771	-13363
32	3	84300001	90200000	0.0015	0.16796
32	3	90200001	91500000	-0.1241	-38996
32	3	93700001	136500000	-0.1191	-23078
32	3	136500001	186400000	0.1208	26083
32	3	186400001	198100000	0.0857	10139
32	4	200001	49000000	-0.0443	-54555
32	4	51800001	57800000	-0.0466	-37325
32	4	57800001	64800000	-0.1178	-70446
32	4	64800001	84700000	-0.0346	-45387
32	4	84700001	117800000	-0.1039	-12904
32	4	117800001	190000000	-0.0539	-99338
32	5	100001	45500000	0.1967	25509
32	5	45500001	46400000	0.1093	3777
32	5	50100001	88600000	0.0971	20763
32	5	88600001	131600000	0.0746	19.01
32	5	131600001	181300000	0.0936	15885
32	6	400001	8300000	0.1072	12.1
32	6	8300001	37600000	0.0689	8393
32	6	37600001	57400000	0.0248	41313
32	6	57400001	170600000	-0.0307	-97169
32	7	600001	7400000	0.2671	20971
32	7	7400001	53600000	0.2156	66947
32	7	53600001	54100000	0.8018	26525
32	7	54100001	55700000	1029	70459
32	7	55700001	57200000	0.6634	24324
32	7	57400001	58100000	0.333	11079
32	7	60800001	69600000	0.1475	95488
32	7	69600001	78800000	0.0888	91516
32	7	78800001	89800000	0.0175	20004
32	7	89800001	96300000	0.055	70247
32	7	96300001	105100000	0.1046	93679
32	7	105100001	159300000	0.0585	13773
32	8	200001	2600000	-0.1385	-84563
32	8	2600001	18900000	-0.0537	-65993
32	8	18900001	41500000	-0.1156	-11809
32	8	41500001	43900000	0.0281	14274
32	8	45900001	78700000	0.0038	0.53093
32	8	78700001	145100000	0.0513	62894
32	9	100001	38800000	0.0198	4394
32	9	41100001	43300000	0.079	16239
32	9	62700001	65500000	-0.0141	-0.36381
32	9	68200001	74000000	0.0409	55179
32	9	74000001	84900000	0.0571	83866
32	9	84900001	137900000	0.092	22939
32	9	137900001	138100000	-0.1343	-32969
32	10	100001	39500000	-0.0179	-38676
32	10	41600001	133400000	-0.0483	-16754
32	11	900001	13200000	-0.0126	-16096
32	11	13200001	18200000	-0.0906	-10108
32	11	18200001	19900000	-0.0217	-13599
32	11	19900001	41400000	0.0338	72432
32	11	41400001	50800000	-0.0323	-40421
32	11	54500001	135100000	-0.0411	-12319
32	12	100001	33500000	0.038	72211
32	12	33500001	34700000	0.0078	0.22806
32	12	37200001	53100000	-0.007	-1.01
32	12	53100001	58200000	0.0311	24617
32	12	58200001	73500000	-0.0118	-17865
32	12	73500001	94100000	-0.0613	-90741
32	12	94100001	129300000	-0.023	-34641
32	12	129300001	133100000	0.0192	16085
32	13	18500001	47700000	-0.0821	-19116
32	13	47700001	49100000	-0.1839	-91258
32	13	49100001	70200000	-0.1141	-11478
32	13	70200001	114300000	0.0241	41773
32	14	18200001	61800000	0.1252	32021
32	14	61800001	63900000	0.2161	15063
32	14	63900001	106900000	0.1053	28332
32	15	19800001	20000000	-0.1559	-40671
32	15	22600001	78800000	-0.1064	-22826
32	15	78800001	101700000	-0.0291	-56794
32	16	100001	14600000	0.1277	12085
32	16	16600001	31900000	0.105	11216
32	16	34000001	34300000	-0.1036	-25296
32	16	34600001	35000000	-0.4782	-12016
32	16	35100001	36300000	-0.0004	-0.028115
32	16	46400001	90100000	-0.0647	-11936
32	17	200001	22700000	-0.0619	-49135
32	17	26600001	27800000	-0.019	-0.92273
32	17	27800001	55100000	0.0284	36608
32	17	55100001	83200000	0.1061	10795
32	18	200001	10000000	0.0854	11294
32	18	10000001	10600000	0.2824	13818
32	18	10600001	11900000	0.4442	27842
32	18	11900001	14500000	0.2885	21354
32	18	14500001	15400000	0.093	27085
32	18	20900001	28100000	-0.0085	-0.928
32	18	28100001	29500000	-0.0516	-32739
32	18	29500001	30800000	-0.1957	-13597
32	18	30800001	34900000	-0.031	-32809
32	18	34900001	80200000	-0.1785	-50581
32	19	2300001	20000000	0.0643	35185
32	19	20000001	24300000	0.0244	12734
32	19	27200001	47800000	-0.0001	0.1964
32	19	47800001	58600000	0.06	33278
32	20	100001	16600000	0.0053	12025
32	20	16600001	26400000	0.0547	78945
32	20	29500001	64300000	0.0472	93234
32	21	6300001	9400000	-0.0502	-15901
32	21	12900001	46700000	-0.0243	-38912
32	22	12600001	12900000	0.1191	22152
32	22	15100001	50800000	-0.0494	-64056
32	X	2700001	46500000	-0.0595	-70706
32	X	46500001	58400000	-0.032	-2628
32	X	62400001	89200000	-0.0247	-24635
32	X	89200001	93200000	0.1269	79551
32	X	93200001	153800000	-0.0309	-3469
32	X	153800001	155900000	0.1615	97852
33	1	1800001	23500000	-0.0141	-1615
33	1	23500001	47800000	0.017	19468
33	1	47800001	110300000	-0.0143	-28653
33	1	110300001	121600000	0.0179	20811
33	1	124900001	125200000	0.0445	0.94432
33	1	143000001	143300000	-0.0766	-22739
33	1	145300001	248900000	0.0244	3839
33	2	1	89000000	0.0136	52042
33	2	91600001	92100000	-0.1356	-26981
33	2	94100001	161700000	0.0159	56737
33	2	161700001	168600000	0.0628	83352
33	2	168600001	173300000	0.0071	0.2853
33	2	173300001	183500000	0.0688	10581
33	2	183500001	241800000	-0.017	-43209
33	3	1	47100000	-0.0128	-23402
33	3	47100001	74900000	0.0285	3728
33	3	74900001	91500000	-0.0196	-16668
33	3	93700001	97800000	-0.025	-14976
33	3	97800001	198100000	0.0258	66449
33	4	200001	49000000	-0.015	-17417
33	4	51800001	190000000	-0.0228	-37776
33	5	100001	46400000	-0.0114	-1.36
33	5	50100001	181300000	-0.0134	-48198
33	6	400001	61200000	0.0081	15294
33	6	61200001	170600000	-0.0163	-5134
33	7	600001	58000000	0.0112	37315
33	7	60800001	62400000	-0.5419	-11253
33	7	62700001	78400000	0.0367	32769
33	7	78400001	89900000	-0.0221	-24618
33	7	89900001	159300000	0.0162	38154
33	8	200001	43900000	0.0037	0.75041
33	8	45900001	116300000	-0.004	-0.46135
33	8	116300001	145100000	0.0248	25609
33	9	100001	38800000	0.0147	33253
33	9	41100001	43300000	0.0032	0.011218
33	9	62700001	65500000	0.0083	0.18298
33	9	68200001	138100000	-0.0001	0.1972
33	10	100001	39500000	-0.0057	-12258
33	10	41600001	133400000	-0.0137	-46483
33	11	900001	50800000	-0.0188	-55806
33	11	54500001	135100000	-0.0139	-4002
33	12	100001	34700000	0.0059	11511
33	12	37200001	133100000	0.0105	27122
33	13	18500001	50000000	-0.0045	-0.8342
33	13	50000001	114300000	-0.0344	-47492
33	14	18200001	106900000	-0.0117	-36826
33	15	19800001	20000000	-0.04	-10481
33	15	22600001	101700000	0.0093	25182
33	16	100001	14600000	0.0135	14205
33	16	16600001	31900000	0.0029	0.42052
33	16	33900001	34300000	-0.1823	-4552
33	16	34600001	35000000	-0.6788	-17034
33	16	35100001	36300000	-0.1792	-69441
33	16	46400001	90100000	-0.0059	-0.83408
33	17	200001	22700000	0.0027	0.36814
33	17	26600001	83200000	0.0164	21774
33	18	200001	15400000	0.0106	18559
33	18	20900001	80200000	-0.0004	0.17207
33	19	2300001	24300000	0.0143	0.96403
33	19	27200001	58600000	0.0192	16857
33	20	100001	26400000	0.0033	0.99566
33	20	29500001	64300000	-0.0022	-0.039815
33	21	6300001	9400000	-0.0208	-0.6506
33	21	12900001	46700000	0.0047	11207
33	22	12600001	12900000	-0.0062	-0.19284
33	22	15100001	50800000	0.0021	0.53627
33	X	200001	156100000	0.01648	0.37043
33	Y	200001	10200000	-0.0068	0.046158
33	Y	10200001	11700000	0.0252	18602
33	Y	11700001	22500000	-0.01664	-0.13939
33	Y	22500001	26300000	0.1099	-12393
33	Y	26300001	26700000	-0.01856	22841
33	Y	56500001	57300000	0.06141	11626
34	1	1800001	22700000	-0.0724	-87349
34	1	22700001	68800000	-0.0205	-22614
34	1	68800001	82900000	-0.1873	-24809
34	1	82900001	100500000	-0.038	-46305
34	1	100500001	107700000	-0.204	-16981
34	1	107700001	110500000	0.0187	12122
34	1	110500001	112500000	-0.0856	-48551
34	1	112500001	118100000	0.0177	17182
34	1	118100001	121600000	-0.1287	-93914
34	1	124900001	125200000	-0.1322	-27143
34	1	143000001	143300000	-0.1226	-36553
34	1	145300001	157400000	-0.098	-62292
34	1	157400001	159600000	-0.2347	-10568
34	1	159600001	165900000	-0.0413	-29491
34	1	165900001	176900000	-0.0997	-83825
34	1	176900001	180400000	0.0153	1631
34	1	180400001	186500000	-0.0546	-41017
34	1	186500001	199600000	-0.2004	-11284
34	1	199600001	214500000	-0.029	-31179
34	1	214500001	219000000	-0.1908	-13319
34	1	219000001	236500000	-0.0249	-31052
34	1	236500001	240100000	-0.2047	-13443
34	1	240100001	247400000	-0.0242	-18646
34	1	247400001	248900000	-0.1718	-83694
34	2	1	3900000	-0.2335	-15415
34	2	3900001	5300000	0.0213	11558
34	2	5300001	7400000	-0.0923	-55794
34	2	7400001	12600000	0.0169	15724
34	2	12600001	18000000	-0.1055	-11414
34	2	18000001	21000000	-0.0336	-24063
34	2	21000001	24100000	-0.1854	-15.94
34	2	24100001	30800000	-0.0259	-22964
34	2	30800001	36400000	-0.1835	-22152
34	2	36400001	51700000	-0.017	-20172
34	2	51700001	54500000	-0.1705	-12525
34	2	54500001	57000000	-0.0413	-34099
34	2	57000001	59800000	-0.1357	-9.07
34	2	59800001	66400000	0.0025	0.14858
34	2	66400001	67100000	-0.1259	-50583
34	2	67100001	71600000	0.0082	0.74719
34	2	71600001	73600000	-0.0967	-64638
34	2	73600001	75600000	0.0046	0.26029
34	2	75600001	81500000	-0.1507	-11.13
34	2	81500001	84800000	-0.2347	-16598
34	2	84800001	88700000	-0.0374	-2461
34	2	88700001	89000000	-0.2468	-66906
34	2	91600001	92100000	-0.2535	-50868
34	2	94100001	95500000	-0.207	-80762
34	2	95500001	100100000	-0.0124	-0.82257
34	2	100100001	104900000	-0.1456	-12725
34	2	104900001	114000000	-0.0072	-0.55161
34	2	114000001	117400000	-0.1479	-86047
34	2	117400001	123100000	-0.0238	-23127
34	2	123100001	127300000	-0.2	-17154
34	2	127300001	128300000	-0.0219	-0.8618
34	2	128300001	132900000	-0.1813	-10986
34	2	132900001	138700000	-0.0371	-36112
34	2	138700001	143400000	-0.1986	-14863
34	2	143400001	152500000	-0.0229	-28055
34	2	152500001	157300000	-0.1535	-12934
34	2	157300001	167500000	-0.0455	-67232
34	2	167500001	182800000	0.0049	0.50476
34	2	182800001	184100000	-0.0902	-41828
34	2	184100001	189100000	-0.2279	-11613
34	2	189100001	190500000	0.5639	31951
34	2	190500001	192400000	0.0171	10435
34	2	192400001	195900000	-0.1978	-97448
34	2	195900001	197900000	-0.0063	-0.38808
34	2	197900001	199500000	-0.1744	-89134
34	2	199500001	208300000	-0.0089	-0.95472
34	2	208300001	214300000	-0.1159	-10177
34	2	214300001	220900000	-0.0343	-30764
34	2	220900001	228000000	-0.1603	-15577
34	2	228000001	238700000	-0.0463	-6601
34	2	238700001	239600000	-0.2716	-89324
34	2	239600001	241800000	-0.0815	-34347
34	3	1	900000	-0.6104	-32.81
34	3	900001	2500000	-0.4217	-22.83
34	3	2500001	13100000	-0.5873	-69151
34	3	13100001	13900000	-0.7271	-26528
34	3	13900001	18700000	-0.5737	-45082
34	3	18700001	22700000	-0.6705	-68546
34	3	22700001	25300000	-0.5579	-43566
34	3	25300001	31900000	-0.6668	-71002
34	3	31900001	33800000	-0.5075	-27998
34	3	33800001	39000000	-0.6117	-56134
34	3	39000001	53700000	-0.5612	-60567
34	3	53700001	55200000	-0.665	-30.99
34	3	55200001	67400000	-0.5321	-46061
34	3	67400001	70600000	-0.7525	-55.48
34	3	70600001	74000000	-0.543	-39683
34	3	74000001	90600000	-0.6943	-67558
34	3	91300001	91500000	0.0639	13914
34	3	93700001	100000000	0.2105	22218
34	3	100000001	102000000	0.3382	17529
34	3	102000001	107600000	0.1931	81018
34	3	107600001	109000000	0.4051	21271
34	3	109000001	110200000	0.2466	13553
34	3	110200001	116000000	0.3483	35706
34	3	116000001	119300000	0.2522	19493
34	3	119300001	122700000	0.4354	28479
34	3	122700001	140900000	0.3721	60057
34	3	140900001	144000000	0.4274	29217
34	3	144000001	148800000	0.2187	15483
34	3	148800001	151400000	0.3499	20581
34	3	151400001	154400000	0.1663	12043
34	3	154400001	161200000	0.3719	47574
34	3	161200001	170000000	0.2091	15148
34	3	170000001	172100000	0.4301	25067
34	3	172100001	176100000	0.3143	21752
34	3	176100001	179700000	0.4216	35048
34	3	179700001	181800000	0.2344	17036
34	3	181800001	190300000	0.3928	37708
34	3	190300001	193400000	0.2449	19389
34	3	193400001	198100000	0.3963	25523
34	4	200001	4500000	-0.6167	-27505
34	4	4500001	6600000	-0.76	-39326
34	4	6600001	10400000	-0.665	-37.96
34	4	10400001	11800000	-0.5375	-29167
34	4	11800001	21500000	-0.7006	-61777
34	4	21500001	26900000	-0.5667	-48313
34	4	26900001	30400000	-0.7504	-40507
34	4	30400001	37400000	-0.2014	-12848
34	4	37400001	41200000	0.0212	13036
34	4	41200001	43200000	-0.0704	-47434
34	4	43200001	44000000	-0.1266	-5064
34	4	44000001	47000000	-0.2681	-16739
34	4	47000001	49000000	-0.1146	-77923
34	4	51800001	53400000	-0.1797	-96315
34	4	53400001	57200000	-0.0264	-19401
34	4	57200001	62600000	-0.2109	-15037
34	4	62600001	64600000	-0.2883	-12831
34	4	64600001	65700000	-0.2128	-81432
34	4	65700001	67700000	-0.1432	-78505
34	4	67700001	69700000	-0.2382	-13254
34	4	69700001	72300000	-0.0842	-63986
34	4	72300001	75300000	-0.1928	-15.69
34	4	75300001	80000000	-0.008	-0.73445
34	4	80000001	81500000	-0.1186	-6715
34	4	81500001	83500000	-0.04	-28179
34	4	83500001	86400000	-0.1624	-12384
34	4	86400001	90100000	-0.0557	-5112
34	4	90100001	93700000	-0.1375	-78741
34	4	93700001	96900000	-0.2114	-16109
34	4	96900001	102600000	-0.1013	-10338
34	4	102600001	114200000	-0.1746	-19552
34	4	114200001	118100000	-0.2627	-13846
34	4	118100001	120200000	-0.0881	-57521
34	4	120200001	127700000	-0.227	-21895
34	4	127700001	130600000	-0.0098	-0.76717
34	4	130600001	137200000	-0.2804	-13312
34	4	137200001	140900000	-0.089	-79066
34	4	140900001	152100000	-0.2153	-23192
34	4	152100001	153700000	-0.0755	-37595
34	4	153700001	167600000	-0.1998	-22.62
34	4	167600001	168400000	-0.1294	-47309
34	4	168400001	170600000	-0.0416	-3288
34	4	170600001	172200000	-0.2427	-10543
34	4	172200001	174000000	-0.0842	-66896
34	4	174000001	181000000	-0.2377	-19608
34	4	181000001	190000000	-0.0788	-81777
34	5	100001	1400000	0.3042	84371
34	5	1400001	4300000	0.1514	78209
34	5	4300001	9800000	0.3013	18631
34	5	9800001	11100000	0.4238	21.83
34	5	11100001	13700000	0.26	18669
34	5	13700001	17400000	0.4357	30708
34	5	17700001	24600000	0.2569	14569
34	5	24600001	31800000	0.1637	10358
34	5	31800001	34100000	0.2603	19562
34	5	34300001	35000000	0.453	21032
34	5	35000001	38900000	0.3055	26758
34	5	38900001	40800000	0.1906	10278
34	5	40800001	43900000	0.3346	27205
34	5	43900001	46400000	0.1725	10757
34	5	50100001	50700000	0.228	71164
34	5	50700001	57800000	0.3943	56738
34	5	57800001	65100000	0.2919	28382
34	5	65100001	73800000	0.4241	41454
34	5	73800001	77300000	0.3078	22962
34	5	77300001	84100000	0.3772	38154
34	5	84100001	90100000	0.206	20298
34	5	90100001	108100000	0.3029	41616
34	5	108100001	115600000	0.2228	24052
34	5	115600001	119600000	0.3357	32323
34	5	119600001	122800000	0.202	16759
34	5	122800001	128400000	0.4105	50828
34	5	128400001	131600000	0.2128	21113
34	5	131600001	148200000	0.3735	56717
34	5	148200001	151800000	0.2657	16992
34	5	151800001	161500000	0.4289	33022
34	5	161500001	163300000	0.2566	15634
34	5	163300001	165000000	0.3682	23005
34	5	165000001	167200000	0.2793	17715
34	5	167200001	177900000	0.3733	38466
34	5	177900001	181300000	0.2557	13707
34	6	400001	26200000	-0.0861	-10111
34	6	26200001	30400000	-0.2469	-19343
34	6	30400001	47600000	-0.0563	-60266
34	6	47600001	50100000	-0.1899	-14335
34	6	50100001	56300000	-0.0676	-83819
34	6	56300001	68800000	-0.2017	-22.2
34	6	68800001	73900000	-0.0532	-50824
34	6	73900001	86800000	-0.1941	-24763
34	6	86800001	92100000	-0.0565	-65379
34	6	92100001	95900000	-0.1754	-11939
34	6	95900001	99600000	-0.059	-54646
34	6	99600001	107700000	-0.138	-19524
34	6	107700001	114100000	-0.0148	-13544
34	6	114100001	134100000	-0.1909	-37058
34	6	134100001	140400000	-0.0261	-23383
34	6	140400001	142900000	-0.1793	-11869
34	6	142900001	145800000	-0.0164	-12906
34	6	145800001	147600000	-0.1502	-11549
34	6	147600001	151400000	-0.0438	-41304
34	6	151400001	154100000	-0.181	-15373
34	6	154100001	159800000	-0.0728	-79962
34	6	159800001	169500000	-0.2345	-28759
34	6	169500001	170600000	-0.1237	-55727
34	7	600001	2300000	-0.1466	-53495
34	7	2300001	8100000	-0.0226	-21033
34	7	8100001	17700000	-0.1822	-21764
34	7	17700001	19100000	-0.0459	-34848
34	7	19100001	24200000	-0.1725	-21.41
34	7	24200001	30300000	-0.0113	-10623
34	7	30300001	35300000	-0.1046	-12834
34	7	35300001	40000000	-0.014	-11016
34	7	40000001	43400000	-0.1971	-18811
34	7	43400001	45400000	-0.0198	-11071
34	7	45400001	48500000	-0.2295	-19554
34	7	48500001	57800000	-0.1229	-12271
34	7	57800001	58100000	-0.4823	-12564
34	7	60800001	62800000	-0.5637	-13.82
34	7	63000001	64400000	-0.2021	-71146
34	7	64400001	69600000	0.0029	0.16846
34	7	69600001	73400000	-0.2096	-16533
34	7	73400001	74200000	0.2875	97404
34	7	74200001	85200000	-0.0289	-30312
34	7	85200001	89900000	-0.1997	-19984
34	7	89900001	92800000	-0.0669	-5.17
34	7	92800001	93900000	-0.198	-12456
34	7	93900001	100900000	-0.0398	-40048
34	7	100900001	102100000	-0.1776	-83614
34	7	102100001	108100000	-0.0083	-0.78414
34	7	108100001	116500000	-0.1048	-12752
34	7	116500001	138900000	-0.0478	-94945
34	7	138900001	141100000	0.0607	31016
34	7	141100001	153900000	-0.0793	-12986
34	7	153900001	156600000	-0.179	-12226
34	7	156600001	159300000	-0.0557	-29488
34	8	200001	4800000	-0.7007	-46514
34	8	4800001	13500000	-0.6246	-70767
34	8	13500001	15400000	-0.7226	-44713
34	8	15400001	32500000	-0.5537	-56243
34	8	32500001	36500000	0.774	44331
34	8	36500001	42800000	0.9264	71844
34	8	42800001	43500000	0.7709	26964
34	8	43500001	43900000	0.5682	14927
34	8	46000001	47500000	0.1133	58144
34	8	47500001	52300000	0.2279	21345
34	8	52300001	56200000	0.324	25082
34	8	56200001	59000000	0.2503	20113
34	8	59000001	62100000	0.3868	28.18
34	8	62100001	64900000	0.2318	16687
34	8	64900001	67100000	0.4012	28016
34	8	67100001	72200000	0.2657	25151
34	8	72200001	75200000	0.3955	29889
[truncated: 1,239 more rows]
