# Supplementary material for: Shallow whole-genome sequencing of plasma cell-free DNA accurately differentiates small from non-small cell lung carcinoma
Source: Genome Med. 2020 Apr 21;12:35. doi: 10.1186/s13073-020-00735-4 (PMC7175544; doi:10.1186/s13073-020-00735-4)
Supplement: Supplementary file 9 — Additional file 9. Copy number profile data of liquid biopsies (paired-end; insert size filtered). [file 13073_2020_735_MOESM9_ESM.xls]

## Sheet: Additional file 9
patient	chr	start	end	r	z
1	1	1800001	119200000	-0.0541	-12.06
1	1	119200001	121600000	0.0884	37423
1	1	124900001	125200000	0.1539	32095
1	1	143000001	143300000	-0.2747	-8223
1	1	145300001	248900000	0.0362	56461
1	2	1	89000000	0.0535	19349
1	2	91600001	92100000	-0.1002	-19809
1	2	94100001	241800000	0.0488	21517
1	3	1	17400000	0.0675	11079
1	3	17400001	80200000	-0.1262	-27608
1	3	80200001	90000000	0.0358	26194
1	3	90000001	90600000	-0.403	-13.4
1	3	91300001	91500000	-0.1112	-25745
1	3	93700001	198100000	0.0982	25907
1	4	200001	49000000	0.0454	59139
1	4	51800001	190000000	0.0508	92129
1	5	100001	45100000	0.2256	29254
1	5	45100001	46400000	0.0265	13958
1	5	50100001	181300000	0.0193	78763
1	6	400001	37700000	0.0523	69006
1	6	37700001	170600000	-0.1438	-51109
1	7	600001	58100000	0.0547	17.44
1	7	60800001	112000000	0.0413	72632
1	7	112000001	159300000	-0.1247	-29317
1	8	200001	28800000	-0.1213	-17865
1	8	28800001	32000000	0.173	11375
1	8	32000001	35200000	0.4378	25594
1	8	35200001	36500000	0.1508	67402
1	8	36500001	40400000	0.4482	34.35
1	8	40400001	43100000	0.2022	10833
1	8	43100001	43900000	0.0503	1736
1	8	45900001	53100000	-0.1536	-14334
1	8	53100001	55400000	0.1568	10401
1	8	55400001	58700000	-0.0672	-53209
1	8	58700001	61000000	0.1611	10824
1	8	61000001	64800000	-0.1715	-13982
1	8	64800001	67600000	0.1554	10716
1	8	67600001	89900000	-0.1411	-16346
1	8	89900001	91700000	0.2226	14745
1	8	91700001	105500000	-0.1415	-13628
1	8	105500001	111300000	0.138	12761
1	8	111300001	115400000	-0.0995	-58749
1	8	115400001	126200000	0.2205	19.46
1	8	126200001	136300000	0.5203	42851
1	8	136300001	145100000	0.2586	21595
1	9	100001	38800000	-0.037	-75092
1	9	41100001	43300000	-0.0523	-11696
1	9	62700001	65500000	-0.051	-12646
1	9	68200001	115500000	-0.0375	-89595
1	9	115500001	138100000	-0.1413	-22887
1	10	100001	39500000	-0.0653	-14132
1	10	41600001	133400000	-0.068	-23649
1	11	900001	50800000	0.0257	84098
1	11	54500001	135100000	0.03	94207
1	12	100001	34500000	0.3036	57682
1	12	34500001	34700000	-0.0437	-0.7391
1	12	37200001	133100000	0.0374	91383
1	13	18500001	114300000	-0.1408	-28.69
1	14	18200001	106900000	-0.1348	-45578
1	15	19800001	20000000	-0.0621	-16238
1	15	22600001	101700000	-0.0501	-11973
1	16	100001	14600000	-0.0597	-54152
1	16	16600001	31900000	-0.0544	-56378
1	16	33900001	34100000	0.392	74581
1	16	34100001	34800000	-0.6003	-15282
1	16	34800001	36300000	-0.177	-70939
1	16	46400001	51600000	-0.0676	-8501
1	16	51600001	90100000	0.0219	41587
1	17	200001	22300000	-0.138	-11069
1	17	22500001	22700000	0.217	68341
1	17	26600001	83200000	0.1643	20467
1	18	200001	15400000	-0.1561	-24424
1	18	20900001	80200000	-0.1444	-41799
1	19	2300001	24300000	-0.12	-63324
1	19	27200001	34400000	-0.0442	-44359
1	19	34400001	58600000	0.0561	35908
1	20	100001	26400000	0.0708	15174
1	20	29500001	64300000	0.0584	11414
1	21	6300001	9400000	-0.0205	-0.64101
1	21	12900001	46700000	0.0126	2486
1	22	12600001	12900000	0.3177	6032
1	22	15100001	50800000	-0.0889	-11.73
1	X	2700001	28500000	0.1487	17187
1	X	28500001	58400000	-0.1758	-19409
1	X	62400001	90100000	-0.1467	-15257
1	X	90100001	93000000	0.1107	66289
1	X	93000001	155900000	-0.1302	-15112
2	1	1800001	121600000	-0.0556	-12151
2	1	124900001	125200000	0.0387	0.82423
2	1	143000001	143300000	-0.3136	-93912
2	1	145300001	146900000	-0.0805	-22684
2	1	147000001	248900000	0.1021	15812
2	2	1	89000000	0.0141	53814
2	2	91600001	92100000	-0.1203	-23881
2	2	94100001	143200000	0.0118	35104
2	2	143200001	241800000	-0.0411	-14411
2	3	1	91500000	-0.0518	-12406
2	3	93700001	94000000	-0.0861	-16016
2	3	94000001	198100000	0.0508	13481
2	4	200001	49000000	-0.062	-76989
2	4	51800001	190000000	-0.0674	-11649
2	5	100001	46400000	0.0286	38194
2	5	50100001	64000000	0.0968	14601
2	5	64000001	162100000	-0.052	-17737
2	5	162100001	181300000	-0.1318	-16625
2	6	400001	170600000	-0.0376	-12943
2	7	600001	53800000	0.0864	27487
2	7	53800001	56300000	0.6014	44715
2	7	56400001	58100000	0.1431	57979
2	7	60800001	112500000	0.1552	27225
2	7	112500001	147000000	0.062	14553
2	7	147000001	159300000	0.2727	35019
2	8	200001	43900000	-0.1175	-15916
2	8	45900001	46200000	-0.0799	-17519
2	8	46200001	145100000	0.0672	85034
2	9	100001	38800000	-0.1305	-27103
2	9	41200001	43300000	0.6459	13685
2	9	62700001	65500000	0.0778	18795
2	9	68200001	138100000	0.0228	66369
2	10	100001	39100000	0.1014	21863
2	10	39100001	39500000	-0.1588	-34133
2	10	41600001	90300000	-0.0556	-12812
2	10	90300001	133400000	0.0301	79133
2	11	900001	50800000	-0.0608	-18785
2	11	54500001	55300000	0.0043	0.11516
2	11	55300001	71600000	0.0565	67307
2	11	71600001	81500000	0.2278	25791
2	11	81500001	135100000	0.0436	13206
2	12	100001	34700000	-0.0484	-91723
2	12	37200001	38700000	-0.18	-82707
2	12	38700001	133100000	0.0309	7486
2	13	18500001	114300000	-0.095	-19262
2	14	18200001	87700000	0.0186	5714
2	14	87700001	95300000	0.1725	23129
2	14	95300001	106900000	-0.0252	-32558
2	15	19800001	20000000	-0.1131	-29522
2	15	22600001	55800000	-0.0796	-15231
2	15	55800001	101700000	0.0123	29073
2	16	100001	14600000	0.0174	17847
2	16	16600001	31900000	0.0909	97248
2	16	33900001	34100000	0.4062	77289
2	16	34100001	36300000	-0.2093	-82614
2	16	46400001	90100000	-0.0663	-12238
2	17	200001	22700000	-0.0675	-53713
2	17	26700001	83200000	0.0531	67284
2	18	200001	15400000	0.0876	13995
2	18	20900001	21400000	0.1298	45643
2	18	21400001	77100000	-0.0539	-15799
2	18	77100001	80200000	0.0991	69407
2	19	2300001	24300000	-0.0443	-22197
2	19	27200001	58600000	-0.045	-32822
2	20	100001	23300000	0.0671	13178
2	20	23300001	26400000	-0.1398	-11345
2	20	29500001	64300000	-0.0524	-95279
2	21	6300001	9400000	-0.0439	-13888
2	21	12900001	46700000	-0.0578	-96808
2	22	12600001	12900000	0.0672	12178
2	22	15100001	50800000	-0.0463	-59878
2	X	200001	58500000	0.0563	0.62063
2	X	62600001	156100000	0.09142	0.74615
2	Y	200001	23000000	-0.1338	-0.17254
2	Y	23000001	26300000	0.1654	-0.5165
2	Y	26300001	26700000	0.02756	28567
2	Y	56500001	57300000	0.09285	0.92289
3	1	1800001	30700000	-0.0889	-11.52
3	1	30700001	78300000	0.0606	89046
3	1	78300001	82500000	-0.0843	-59804
3	1	82500001	86400000	0.0949	81182
3	1	86400001	121600000	-0.0638	-11552
3	1	124900001	125200000	0.099	20727
3	1	143000001	143300000	-0.1226	-36553
3	1	145400001	248900000	0.0811	12522
3	2	1	89000000	0.0214	79694
3	2	91600001	91900000	0.1899	34638
3	2	94100001	158900000	-0.0406	-12684
3	2	158900001	167600000	0.0482	66243
3	2	167600001	172500000	0.2232	19093
3	2	172500001	182500000	-0.0536	-69632
3	2	182500001	195100000	0.0812	67032
3	2	195100001	241800000	-0.0867	-22541
3	3	1	39300000	-0.0806	-15951
3	3	39300001	91500000	-0.0186	-34606
3	3	93700001	198100000	-0.0168	-41706
3	4	200001	49000000	-0.0809	-10094
3	4	51800001	53900000	-0.0787	-43959
3	4	53900001	59100000	0.0657	64886
3	4	59100001	190000000	-0.0783	-13276
3	5	100001	29100000	0.2147	18763
3	5	29100001	45700000	0.0656	11411
3	5	45700001	46400000	-0.0639	-16429
3	5	50100001	181300000	-0.048	-18254
3	6	400001	62100000	0.0718	12156
3	6	62100001	170600000	-0.0861	-27956
3	7	600001	58100000	0.0306	98397
3	7	60800001	159300000	0.0336	78816
3	8	200001	39900000	-0.0981	-13085
3	8	39900001	43900000	0.2426	14734
3	8	45900001	145100000	0.1268	15.98
3	9	100001	25400000	-0.0153	-24766
3	9	25400001	38800000	0.0673	10021
3	9	41100001	43300000	0.1802	37771
3	9	62700001	63900000	0.255	45198
3	9	64000001	65500000	-0.0903	-19881
3	9	68200001	138100000	-0.0738	-20538
3	10	100001	4700000	0.0295	26928
3	10	4700001	19400000	0.0831	11535
3	10	19400001	39200000	0.1697	25935
3	10	41600001	104400000	0.029	79159
3	10	104400001	133400000	-0.0652	-11796
3	11	900001	47000000	-0.0814	-25811
3	11	47000001	50800000	0.0218	18003
3	11	54500001	102300000	0.0851	16.43
3	11	102300001	105400000	0.3971	34406
3	11	105400001	135100000	-0.0736	-13987
3	12	100001	23100000	-0.066	-10377
3	12	23100001	28200000	0.7022	89711
3	12	28200001	29900000	0.4112	30848
3	12	29900001	33400000	0.1142	97782
3	12	33400001	34700000	-0.1428	-5379
3	12	37200001	47500000	-0.1347	-20727
3	12	47500001	51400000	0.1247	86234
3	12	51400001	119700000	-0.0171	-41997
3	12	119700001	133100000	0.0973	11102
3	13	18500001	88100000	-0.0804	-15603
3	13	88100001	105000000	-0.2311	-36202
3	13	105000001	114300000	-0.066	-74681
3	14	18200001	56300000	0.072	16343
3	14	56300001	106900000	-0.0548	-15613
3	15	19800001	20000000	0.0274	0.70754
3	15	22600001	101700000	-0.057	-13657
3	16	100001	14600000	-0.0005	0.11312
3	16	16600001	31900000	-0.0232	-2339
3	16	33900001	36300000	-0.2286	-89273
3	16	46400001	90100000	-0.0251	-44591
3	17	200001	22700000	-0.0441	-34582
3	17	26600001	59200000	0.0033	0.57696
3	17	59200001	83200000	0.1402	13348
3	18	200001	4200000	0.0264	24717
3	18	4200001	5300000	0.8379	49159
3	18	5300001	11000000	0.0053	0.59694
3	18	11000001	13500000	0.5941	42061
3	18	13500001	15400000	0.236	11779
3	18	20900001	70200000	0.2586	77608
3	18	70200001	80200000	0.1322	16721
3	19	2300001	17600000	0.0362	20833
3	19	17600001	24300000	-0.1407	-71355
3	19	27200001	34600000	-0.0969	-10064
3	19	34600001	58600000	0.0283	18913
3	20	100001	26400000	-0.0668	-13729
3	20	29500001	30700000	-0.0833	-27917
3	20	30800001	64300000	0.0434	85141
3	21	6300001	9400000	-0.0198	-0.61865
3	21	12900001	14400000	0.0048	0.28849
3	21	14400001	18100000	0.1887	17539
3	21	18100001	46700000	-0.0772	-12534
3	22	12600001	12900000	0.0215	0.33951
3	22	15100001	50800000	-0.0167	-19979
3	X	200001	57900000	-0.09652	-0.11145
3	X	62600001	156100000	-0.07281	-0.01434
3	Y	200001	22500000	-0.1176	-0.1015
3	Y	22500001	26700000	0.05913	-0.54912
3	Y	56500001	57300000	0.1826	11669
4	1	1800001	121600000	-0.013	-2713
4	1	124900001	125200000	0.3141	65264
4	1	143000001	143300000	-0.1799	-53761
4	1	145300001	248900000	0.0036	0.65369
4	2	1	89000000	-0.0186	-6211
4	2	91600001	92100000	0.0183	0.41991
4	2	94100001	241800000	-0.0284	-11851
4	3	1	91500000	-0.0234	-55323
4	3	93700001	198100000	-0.0121	-29414
4	4	200001	49000000	-0.0301	-36556
4	4	51800001	190000000	-0.0074	-10594
4	5	100001	46400000	-0.0144	-17485
4	5	50100001	181300000	-0.0134	-48198
4	6	400001	170600000	-0.0111	-36149
4	7	600001	58100000	-0.0035	-0.91459
4	7	60800001	159300000	-0.0167	-37324
4	8	200001	43900000	-0.023	-29212
4	8	45900001	145100000	0.0014	0.22947
4	9	100001	38800000	-0.018	-35275
4	9	41100001	43300000	0.0901	18601
4	9	62700001	65500000	-0.0531	-13158
4	9	68200001	138100000	-0.0107	-27836
4	10	100001	39500000	-0.0001	-0.013179
4	10	41600001	133400000	-0.0113	-38049
4	11	900001	50800000	-0.0149	-43545
4	11	54500001	135100000	-0.0061	-16171
4	12	100001	34700000	0.0331	63223
4	12	37200001	133100000	-0.0102	-22328
4	13	18500001	114300000	-0.0303	-5944
4	14	18200001	106900000	-0.0158	-5078
4	15	19800001	20000000	-0.0061	-0.16508
4	15	22600001	101700000	-0.0134	-30197
4	16	100001	14600000	-0.0177	-14931
4	16	16600001	31900000	-0.0077	-0.70022
4	16	33900001	36300000	-0.2259	-88218
4	16	46400001	90100000	-0.026	-4629
4	17	200001	22700000	0.0313	27064
4	17	26600001	83200000	0.005	0.76763
4	18	200001	15400000	-0.0361	-55061
4	18	20900001	80200000	-0.0296	-83386
4	19	2300001	24300000	0.0798	45226
4	19	27200001	58600000	0.0266	22583
4	20	100001	26400000	-0.0221	-43397
4	20	29500001	64300000	-0.0321	-56911
4	21	6300001	9400000	-0.0134	-0.41414
4	21	12900001	46700000	-0.0238	-38048
4	22	12600001	12900000	0.1278	23824
4	22	15100001	50800000	-0.0151	-17822
4	X	2700001	58400000	-0.0275	-3104
4	X	62400001	155900000	-0.0228	-2526
5	1	1800001	121600000	-0.0208	-44401
5	1	124900001	125200000	-0.0636	-12939
5	1	143000001	143300000	-0.5611	-16824
5	1	145300001	248900000	0.0005	0.17895
5	2	1	89000000	-0.0013	-0.077996
5	2	91600001	92100000	-0.1347	-26799
5	2	94100001	241800000	-0.0074	-27743
5	3	1	91500000	-0.0032	-0.64342
5	3	93700001	198100000	-0.0049	-10583
5	4	200001	49000000	-0.0362	-44288
5	4	51800001	190000000	-0.0269	-45012
5	5	100001	46400000	-0.0132	-15931
5	5	50100001	181300000	-0.0173	-6334
5	6	400001	170600000	-0.0061	-18549
5	7	600001	58100000	0.0002	0.25231
5	7	60800001	159300000	0.007	17398
5	8	200001	43900000	-0.0077	-0.81724
5	8	45900001	145100000	-0.0099	-11898
5	9	100001	38800000	-0.0157	-30455
5	9	41100001	43300000	0.107	22197
5	9	62700001	65500000	-0.087	-21433
5	9	68200001	138100000	-0.0194	-52301
5	10	100001	39500000	0.0108	23471
5	10	41600001	133400000	-0.0099	-33061
5	11	900001	50800000	-0.019	-56435
5	11	54500001	135100000	-0.0097	-27178
5	12	100001	34700000	-0.0018	-0.31285
5	12	37200001	133100000	0.0068	18283
5	13	18500001	114300000	-0.0086	-14772
5	14	18200001	106900000	-0.0119	-37507
5	15	19800001	20000000	-0.2526	-6586
5	15	22600001	101700000	-0.0369	-87529
5	16	100001	14600000	-0.0029	-0.111
5	16	16600001	21700000	-0.0537	-47349
5	16	21900001	22400000	-0.8791	-27742
5	16	22700001	31900000	-0.0108	-0.80575
5	16	33900001	36300000	-0.1577	-61547
5	16	46400001	90100000	-0.027	-48178
5	17	200001	22700000	0.0096	0.93227
5	17	26600001	83200000	-0.005	-0.46901
5	18	200001	15400000	0.0162	27387
5	18	20900001	80200000	0.0109	34656
5	19	2300001	24300000	0.0255	15725
5	19	27200001	58600000	0.0283	23899
5	20	100001	26400000	-0.0382	-77216
5	20	29500001	64300000	-0.0085	-12306
5	21	6300001	9400000	-0.0178	-0.55474
5	21	12900001	46700000	-0.0221	-3511
5	22	12600001	12900000	0.0318	0.53746
5	22	15100001	50800000	-0.0219	-26988
5	X	200001	58400000	-0.005927	0.32049
5	X	62500001	156100000	-0.001375	0.31748
5	Y	200001	26700000	-0.3936	-10369
5	Y	56500001	57300000	0.2941	14697
8	1	1800001	121600000	0.0009	0.36487
8	1	124900001	125200000	-0.0464	-0.93777
8	1	143000001	143300000	-0.366	-10965
8	1	145300001	248900000	0.0027	0.51586
8	2	1	89000000	0.0146	55587
8	2	91600001	92100000	-0.3198	-64301
8	2	94100001	241800000	-0.0226	-93443
8	3	1	91500000	-0.0529	-12672
8	3	93700001	97500000	-0.0235	-13248
8	3	97500001	198100000	0.0727	18447
8	4	200001	47800000	-0.0553	-66884
8	4	47800001	49000000	0.0576	26101
8	4	51800001	57800000	0.2541	20917
8	4	57800001	77300000	0.0394	41172
8	4	77300001	190000000	-0.0981	-17.68
8	5	100001	46400000	0.0004	0.16792
8	5	50100001	181300000	-0.0455	-17283
8	6	400001	82600000	0.0048	12683
8	6	82600001	170600000	-0.0803	-26657
8	7	600001	58100000	-0.0253	-77898
8	7	60800001	159300000	0.004	10471
8	8	200001	43900000	-0.0332	-43238
8	8	45900001	93700000	-0.0186	-22458
8	8	93700001	145100000	0.0593	68501
8	9	100001	30700000	-0.0806	-14718
8	9	30700001	34200000	0.2908	26798
8	9	34200001	38800000	0.0196	19827
8	9	41100001	43300000	0.0284	0.54738
8	9	62700001	65500000	-0.1215	-29855
8	9	68200001	138100000	-0.0052	-12392
8	10	100001	39500000	0.0267	57902
8	10	41600001	41900000	0.4012	91173
8	10	42100001	101500000	-0.0659	-18099
8	10	101600001	133400000	0.0158	35054
8	11	900001	50800000	-0.0655	-20263
8	11	54500001	135100000	-0.017	-49498
8	12	100001	34700000	0.0298	56949
8	12	37200001	133100000	0.005	13983
8	13	18500001	114300000	-0.0429	-85376
8	14	18200001	106900000	0.0373	12994
8	15	19800001	20000000	-0.4823	-12569
8	15	22600001	101700000	0.0005	0.37134
8	16	100001	14600000	0.0183	18687
8	16	16600001	31900000	0.0122	14038
8	16	33900001	36300000	-0.1475	-57559
8	16	46400001	90100000	-0.0433	-78953
8	17	200001	22700000	-0.0505	-39814
8	17	26600001	83200000	0.0298	38345
8	18	200001	15400000	-0.0081	-10921
8	18	20900001	80200000	-0.0332	-93879
8	19	2300001	24300000	0.0947	53321
8	19	27200001	58600000	0.0982	77988
8	20	100001	26400000	-0.0046	-0.66377
8	20	29500001	64300000	-0.0207	-35364
8	21	6300001	9400000	-0.0364	-11491
8	21	12900001	46700000	-0.0102	-14544
8	22	12600001	12900000	-0.142	-28027
8	22	15100001	50800000	0.0124	19247
8	X	200001	58400000	0.03846	0.53354
8	X	62700001	156100000	0.02564	0.44158
8	Y	200001	23500000	-0.1659	-0.28606
8	Y	23500001	26700000	0.8898	13863
8	Y	56500001	57300000	0.03102	0.75488
10	1	1800001	121600000	-0.1681	-37056
10	1	124900001	125100000	-0.2466	-30905
10	1	143000001	143300000	-0.1336	-39857
10	1	145300001	248900000	0.1333	20516
10	2	1	89000000	0.0236	87493
10	2	91600001	92100000	-0.0562	-10895
10	2	94100001	241800000	0.0389	17238
10	3	1	91500000	-0.1721	-41521
10	3	93800001	198100000	0.0473	12594
10	4	200001	49000000	-0.1686	-21.21
10	4	51800001	190000000	-0.1763	-30.87
10	5	100001	46400000	-0.0134	-1619
10	5	50100001	181300000	0.0398	15836
10	6	400001	170600000	0.0349	12577
10	7	600001	58100000	0.0363	11637
10	7	60800001	159300000	0.0256	60345
10	8	200001	43900000	-0.0176	-21786
10	8	45900001	145100000	0.0253	32313
10	9	100001	20800000	-0.0286	-46426
10	9	20800001	22900000	-0.3993	-36286
10	9	22900001	38800000	-0.0386	-55429
10	9	41100001	43300000	-0.0496	-11122
10	9	62700001	65500000	-0.1294	-31783
10	9	68200001	138100000	-0.0956	-26658
10	10	100001	39500000	0.0072	15676
10	10	41600001	133400000	0.0162	58287
10	11	900001	50800000	-0.008	-21852
10	11	54500001	135100000	0.0156	50179
10	12	100001	33100000	0.2055	38486
10	12	33100001	34700000	0.0134	0.57567
10	12	37200001	133100000	0.0681	16472
10	13	18500001	114300000	0.0156	35042
10	14	18200001	106900000	-0.0012	-0.10908
10	15	19800001	20000000	-0.2307	-60155
10	15	22600001	101700000	0.0362	90808
10	16	100001	14600000	0.0196	19901
10	16	16600001	31900000	0.0134	15307
10	16	33900001	34200000	0.0985	25285
10	16	34200001	35000000	-0.6665	-19039
10	16	35100001	36300000	-0.2171	-84101
10	16	46400001	90100000	0.0127	26776
10	17	200001	22700000	0.0323	27882
10	17	26600001	83200000	0.0413	52567
10	18	200001	15400000	-0.0978	-15233
10	18	20900001	80200000	-0.1227	-35474
10	19	2300001	24300000	-0.1352	-71583
10	19	27200001	58600000	-0.1507	-11461
10	20	100001	26400000	0.0048	13107
10	20	29500001	64300000	0.0046	12454
10	21	6300001	9400000	-0.0164	-0.51
10	21	12900001	46700000	0.0157	30218
10	22	12600001	12900000	0.2268	42851
10	22	15100001	50800000	-0.1762	-23498
10	X	2700001	58400000	-0.0874	-10182
10	X	62400001	155900000	-0.1237	-14311
11	1	1800001	107900000	-0.081	-18125
11	1	107900001	121600000	0.053	58199
11	1	124900001	125200000	0.1124	23502
11	1	143000001	143300000	-0.3518	-10538
11	1	145300001	248900000	0.0218	34408
11	2	1	89000000	0.0191	7154
11	2	91600001	92100000	-0.3088	-62072
11	2	94100001	241800000	0.0319	14213
11	3	1	91500000	-0.0637	-15286
11	3	93700001	96200000	-0.0872	-48173
11	3	96200001	198100000	0.0414	10735
11	4	200001	49000000	-0.0723	-90045
11	4	51800001	190000000	-0.0556	-95668
11	5	100001	45700000	0.0816	10658
11	5	45700001	46400000	-0.0277	-0.66491
11	5	50100001	181300000	-0.0334	-12585
11	6	400001	170600000	-0.0674	-23432
11	7	600001	58100000	0.0634	20184
11	7	60800001	159300000	0.0534	12453
11	8	200001	36800000	-0.0452	-58954
11	8	36800001	40500000	0.5817	42165
11	8	40500001	43900000	0.1136	63907
11	8	45900001	145100000	0.1635	20589
11	9	100001	10500000	0.1217	17545
11	9	10500001	29300000	-0.1638	-25525
11	9	29300001	38800000	0.0957	12435
11	9	41100001	43300000	0.1322	27558
11	9	62700001	65500000	-0.0622	-15379
11	9	68200001	138100000	-0.0067	-16652
11	10	100001	39500000	-0.0221	-47771
11	10	41600001	133400000	-0.0342	-11831
11	11	900001	50800000	-0.032	-97305
11	11	54500001	135100000	-0.0145	-41854
11	12	100001	7300000	0.1176	13179
11	12	7300001	34700000	-0.0384	-7453
11	12	37200001	133100000	-0.0048	-0.9428
11	13	18500001	114300000	-0.1191	-24223
11	14	18200001	100000000	0.1042	34314
11	14	100000001	106900000	0.2421	18953
11	15	19800001	20000000	-0.1421	-37076
11	15	22600001	101700000	-0.0058	-11656
11	16	100001	14600000	0.0537	51745
11	16	16600001	31900000	0.0559	60242
11	16	33900001	34100000	0.1463	27726
11	16	34100001	36300000	-0.3923	-15498
11	16	46500001	90100000	-0.0472	-86316
11	17	200001	22700000	-0.0293	-22481
11	17	26600001	54800000	-0.0322	-39011
11	17	54800001	83200000	0.1067	10972
11	18	200001	15400000	-0.0593	-91635
11	18	20900001	80200000	-0.0678	-19473
11	19	2300001	24200000	0.0475	2762
11	19	27200001	34800000	-0.1781	-19009
11	19	34800001	54000000	0.0422	28044
11	19	54000001	58600000	0.265	11835
11	20	100001	26400000	0.04	87046
11	20	29500001	64300000	0.0355	70857
11	21	6300001	9400000	-0.0535	-16955
11	21	12900001	46700000	-0.0967	-16404
11	22	12600001	12900000	0.2216	41851
11	22	15100001	50800000	0.0108	1709
11	X	2700001	56400000	-0.2019	-23862
11	X	56400001	58400000	0.0147	0.93051
11	X	62400001	155900000	-0.0309	-3472
13	1	1800001	121600000	-0.0118	-24473
13	1	124900001	125200000	-0.072	-14678
13	1	143000001	143300000	-0.2736	-8.19
13	1	145300001	248900000	-0.006	-0.81646
13	2	1	89000000	0.0103	40343
13	2	91600001	92100000	-0.2821	-56662
13	2	94100001	241800000	-0.0219	-90417
13	3	1	91500000	-0.0625	-14995
13	3	93700001	96100000	-0.088	-48442
13	3	96100001	198100000	0.0699	17.99
13	4	200001	49000000	-0.0229	-27431
13	4	51800001	190000000	-0.0118	-1836
13	5	100001	45000000	0.1121	14671
13	5	45000001	46400000	-0.0027	0.015673
13	5	50100001	181300000	-0.0117	-41597
13	6	400001	170600000	-0.0277	-94581
13	7	600001	58100000	-0.006	-1703
13	7	60800001	159300000	-0.0084	-1816
13	8	200001	43900000	-0.0056	-0.52846
13	8	45900001	145100000	0.0309	39346
13	9	100001	38800000	-0.0414	-84313
13	9	41100001	43300000	0.2728	57473
13	9	62700001	65500000	-0.0546	-13524
13	9	68200001	138100000	-0.0262	-71423
13	10	100001	39500000	-0.0265	-57299
13	10	41600001	133400000	-0.0111	-37372
13	11	900001	50800000	-0.0348	-10611
13	11	54500001	135100000	-0.0302	-89858
13	12	100001	34700000	-0.0185	-34878
13	12	37200001	133100000	-0.0145	-3.26
13	13	18500001	114300000	-0.0142	-26299
13	14	18200001	106900000	-0.0669	-22469
13	15	19800001	20000000	-0.3179	-82869
13	15	22600001	101700000	-0.0104	-22879
13	16	100001	14600000	0.0183	18687
13	16	16600001	31900000	-0.0416	-42845
13	16	33900001	36300000	-0.199	-77698
13	16	46400001	90100000	-0.0047	-0.60752
13	17	200001	22700000	-0.0373	-29022
13	17	26600001	83200000	0.0131	17693
13	18	200001	15400000	-0.0053	-0.65066
13	18	20900001	80200000	-0.0056	-13435
13	19	2300001	24300000	0.0034	0.37184
13	19	27200001	58600000	0.0471	38446
13	20	100001	26400000	0.0244	54278
13	20	29500001	64300000	0.0105	23606
13	21	6300001	9400000	-0.0353	-11139
13	21	12900001	46700000	0.0014	0.55038
13	22	12600001	12900000	0.2015	37988
13	22	15100001	50800000	-0.0443	-57182
13	X	200001	58400000	0.0155	0.42335
13	X	62600001	156100000	0.02066	0.41851
13	Y	200001	22600000	0.1368	0.70326
13	Y	22600001	26700000	1202	23868
13	Y	56500001	57300000	0.2249	12818
14	1	1800001	121600000	-0.0189	-40194
14	1	124900001	125200000	0.0108	0.24656
14	1	143000001	143300000	-0.407	-12196
14	1	145300001	248900000	0.0098	16032
14	2	1	89000000	-0.0314	-10749
14	2	91600001	92100000	-0.306	-61505
14	2	94100001	241800000	-0.0337	-14142
14	3	1	91500000	-0.0397	-94772
14	3	93700001	198100000	-0.0014	-0.14286
14	4	200001	49000000	0.0058	0.89464
14	4	51800001	190000000	-0.0163	-26303
14	5	100001	46400000	-0.0215	-26678
14	5	50100001	181300000	-0.0182	-66834
14	6	400001	170600000	-0.0191	-64309
14	7	600001	58100000	-0.0108	-32168
14	7	60800001	159300000	-0.0112	-24625
14	8	200001	43900000	-0.0096	-10785
14	8	45900001	145100000	-0.0321	-39781
14	9	100001	38800000	-0.0229	-45543
14	9	41100001	43300000	0.3265	68898
14	9	62700001	65500000	-0.055	-13622
14	9	68200001	138100000	0.0123	3684
14	10	100001	39500000	0.0194	42094
14	10	41600001	133400000	-0.023	-7907
14	11	900001	50800000	-0.0194	-57692
14	11	54500001	135100000	-0.0295	-87718
14	12	100001	34700000	0.0121	23298
14	12	37200001	133100000	0.0036	10639
14	13	18500001	114300000	-0.0024	-0.20098
14	14	18200001	106900000	-0.0201	-65414
14	15	19800001	20000000	-0.6171	-16081
14	15	22600001	101700000	-0.0112	-2483
14	16	100001	14600000	0.0351	34376
14	16	16600001	31900000	-0.0248	-25082
14	16	33900001	36300000	-0.1768	-69017
14	16	46400001	90100000	0.0119	25266
14	17	200001	22700000	0.0238	20932
14	17	26600001	83200000	0.0198	26041
14	18	200001	15400000	-0.0427	-65466
14	18	20900001	80200000	-0.0429	-12215
14	19	2300001	24300000	0.0876	49464
14	19	27200001	58600000	0.0081	0.82675
14	20	100001	26400000	-0.0052	-0.7898
14	20	29500001	64300000	-0.035	-62392
14	21	6300001	9400000	0.0117	0.38792
14	21	12900001	46700000	-0.0006	0.20473
14	22	12600001	12900000	-0.0147	-0.3562
14	22	15100001	50800000	0.0236	34344
14	X	200001	58400000	0.003187	0.36424
14	X	62500001	156100000	-0.02477	0.20912
14	Y	200001	22300000	0.1071	0.61103
14	Y	22300001	26700000	0.5789	0.84176
14	Y	56500001	57300000	0.2165	12588
15	1	1800001	113800000	-0.468	-103.95
15	1	113800001	114200000	1735	61627
15	1	114200001	118400000	-0.4756	-41.17
15	1	118400001	121600000	1734	114.23
15	1	125000001	125200000	-0.0392	-0.7887
15	1	143000001	143300000	-0.1339	-39947
15	1	145300001	148500000	-0.0354	-14622
15	1	148700001	149200000	0.5216	90992
15	1	149900001	185700000	0.004	0.52733
15	1	185700001	199600000	-0.072	-42622
15	1	199600001	248900000	0.0135	2241
15	2	1	89000000	0.0703	25305
15	2	91600001	92100000	0.0343	0.74407
15	2	94100001	94900000	0.2861	7941
15	2	94900001	146900000	0.5228	150.91
15	2	146900001	178900000	0.5736	123.43
15	2	178900001	211600000	0.2089	42477
15	2	211600001	214200000	0.0962	56686
15	2	214200001	224300000	0.2244	24042
15	2	224300001	225000000	-0.9885	-39494
15	2	225000001	241800000	0.2031	34771
15	3	1	74600000	-0.4595	-86664
15	3	74600001	75900000	-1167	-52708
15	3	75900001	91500000	-0.5264	-48202
15	3	93800001	101700000	-0.1947	-25054
15	3	101700001	103900000	-0.0164	-0.27667
15	3	103900001	110200000	-0.2607	-25287
15	3	110200001	158400000	-0.1938	-41068
15	3	158400001	163000000	-0.267	-31229
15	3	163100001	198100000	1704	295.25
15	4	200001	33300000	-0.3736	-42469
15	4	33300001	35700000	0.3613	15788
15	4	35700001	42300000	-0.4085	-40588
15	4	42300001	49000000	0.3362	30466
15	4	51900001	60700000	0.0074	0.98231
15	4	60700001	75100000	-0.0739	-64244
15	4	75100001	89300000	0.0164	21599
15	4	89300001	103900000	-0.0522	-55698
15	4	103900001	190000000	-0.4653	-82582
15	5	100001	42600000	0.5517	69447
15	5	42600001	43300000	-0.0186	-0.69412
15	5	43300001	44800000	3513	212.1
15	5	44800001	46400000	1945	103.91
15	5	50200001	138300000	-0.4645	-166.9
15	5	138300001	181300000	-0.3915	-57674
15	6	400001	30100000	-0.4211	-51434
15	6	30100001	37700000	-0.3395	-24161
15	6	37700001	59400000	-0.4307	-73.38
15	6	60200001	65000000	0.4611	40365
15	6	65000001	68900000	0.657	36587
15	6	68900001	72200000	0.771	65623
15	6	72200001	86100000	0.6178	92952
15	6	86100001	170600000	0.0166	55938
15	7	600001	6800000	0.4844	35162
15	7	6900001	57800000	0.3789	126.64
15	7	57800001	58100000	-0.0655	-17265
15	7	60800001	62400000	-0.1206	-24475
15	7	62700001	78600000	0.4038	36604
15	7	78600001	95500000	0.3462	56476
15	7	95500001	109000000	0.4244	43977
15	7	109000001	120700000	0.3441	47204
15	7	120700001	149000000	0.4007	82.01
15	7	149000001	149600000	0.6474	24923
15	7	149600001	152000000	0.3783	26682
15	7	152000001	156300000	0.2634	21615
15	7	156300001	159300000	0.3777	21865
15	8	200001	6900000	-0.2229	-16836
15	8	8300001	9700000	-1109	-66612
15	8	9700001	37700000	-0.0513	-54767
15	8	37700001	43900000	0.1636	11652
15	8	45900001	46800000	0.1296	46132
15	8	46800001	93300000	0.0655	82522
15	8	93300001	102200000	0.139	12292
15	8	102200001	102500000	0.8412	22545
15	8	102500001	114100000	0.0785	69212
15	8	114100001	145100000	0.15	15816
15	9	100001	27900000	-0.4587	-81449
15	9	27900001	32300000	0.7857	61136
15	9	32300001	38300000	0.8971	86133
15	9	38300001	38800000	0.7348	27876
15	9	41100001	43300000	0.7228	15321
15	9	62800001	64200000	0.1075	2.39
15	9	68200001	93000000	0.3224	68812
15	9	93000001	108500000	0.4981	101.41
15	9	108500001	126800000	0.2034	35024
15	9	126800001	127900000	0.4172	21038
15	9	127900001	134000000	0.2239	15576
15	9	134000001	138100000	0.4004	21574
15	10	100001	6600000	0.7416	72436
15	10	6600001	8600000	0.658	38441
15	10	8600001	11100000	0.5418	34973
15	10	11100001	38400000	0.6592	122.36
15	10	38400001	39500000	0.3635	11471
15	10	41600001	46100000	0.148	15491
15	10	47000001	133400000	-0.4535	-155.19
15	11	900001	50800000	0.0038	15246
15	11	54500001	135100000	0.0121	39477
15	12	100001	34700000	0.8013	152.37
15	12	37300001	38700000	0.6175	28286
15	12	38700001	50400000	0.2421	33146
15	12	50400001	55700000	0.1417	15.37
15	12	55700001	58400000	0.2554	15899
15	12	58400001	92000000	0.1363	24.87
15	12	92000001	133100000	0.2012	33637
15	13	18500001	52400000	-0.4469	-116.17
15	13	52400001	70700000	-0.5032	-43631
15	13	70700001	83100000	-0.4351	-62929
15	13	83100001	93000000	-0.5079	-40269
15	13	93000001	114300000	-0.4241	-64798
15	14	18200001	44800000	0.2262	44272
15	14	44800001	106900000	-0.4428	-141.44
15	15	19800001	20000000	-0.1659	-43276
15	15	22600001	39000000	-0.0005	0.041177
15	15	39000001	52200000	0.0669	8575
15	15	52200001	101700000	0.0086	21702
15	16	100001	14600000	0.0643	61644
15	16	16600001	31900000	0.0384	41739
15	16	34000001	35000000	-0.4455	-13259
15	16	35100001	36300000	-0.1374	-53273
15	16	46400001	66900000	-0.1367	-22737
15	16	66900001	79300000	-0.0105	-10817
15	16	79300001	90100000	-0.1296	-17.92
15	17	200001	17500000	-0.1389	-11188
15	17	17500001	20600000	-0.3358	-17791
15	17	20600001	21600000	0.4202	18931
15	17	21600001	22700000	0.0613	23753
15	17	26600001	37300000	0.1056	12715
15	17	37300001	83200000	0.1551	18106
15	18	200001	13900000	0.6933	111.72
15	18	13900001	15400000	0.354	14129
15	18	20900001	27300000	0.3984	46.92
15	18	27300001	39200000	-0.4268	-81623
15	18	39200001	40100000	0.3075	15413
15	18	40100001	40900000	-0.1704	-82241
15	18	40900001	63800000	-0.4131	-105.43
15	18	63800001	75000000	-0.4962	-68.03
15	18	75000001	80200000	-0.4201	-37783
15	19	2300001	20300000	0.4123	21541
15	19	20300001	24300000	0.2872	14.19
15	19	27200001	34600000	0.2796	29409
15	19	34600001	36900000	0.4392	19705
15	19	36900001	58600000	0.2496	15199
15	20	100001	3000000	0.0883	57859
15	20	3000001	3700000	0.3369	13303
15	20	3700001	11000000	0.0459	60244
15	20	11000001	22300000	0.7391	105.79
15	20	22300001	25700000	0.4823	48304
15	20	25900001	26400000	0.2773	99173
15	20	29500001	31000000	0.2032	69302
15	20	31300001	32500000	-0.0406	-20357
15	20	32500001	34600000	0.5481	37737
15	20	34600001	36400000	1584	90034
15	20	36400001	41100000	-0.1231	-12.26
15	20	41100001	50700000	0.1632	23546
15	20	50700001	61600000	0.0551	87847
15	20	61600001	64300000	0.1728	72853
15	21	6300001	9400000	-0.2406	-76742
15	21	12900001	14800000	-0.0812	-45206
15	21	14800001	16300000	0.8436	53773
15	21	16300001	31600000	-0.5579	-80863
15	21	31600001	46700000	-0.4338	-60049
15	22	12600001	12900000	-0.1017	-20282
15	22	15100001	20100000	-0.0183	-10947
15	22	20400001	43600000	0.5326	67271
15	22	43600001	50800000	-0.1448	-11396
15	X	200001	2800000	-0.1269	0.35511
15	X	2800001	58600000	0.3355	19425
15	X	62500001	111500000	0.3262	19147
15	X	111500001	156100000	0.7991	38719
15	Y	200001	2800000	-0.152	0.3641
15	Y	2800001	13800000	-1617	-40566
15	Y	13800001	23600000	-2421	-95411
15	Y	23600001	26700000	-2275	-60951
15	Y	56600001	57300000	0.001605	0.67493
17	1	1800001	107400000	-0.0576	-12791
17	1	107400001	121600000	0.0276	31774
17	1	124900001	125200000	0.1319	27539
17	1	143000001	143300000	-0.1991	-59527
17	1	145300001	169900000	0.0363	30973
17	1	169900001	200500000	-0.0166	-21061
17	1	200500001	244400000	0.0503	76221
17	1	244400001	248900000	-0.7936	-61139
17	2	1	89000000	-0.0841	-29431
17	2	91600001	92100000	-0.2783	-55893
17	2	94100001	141800000	-0.0945	-23141
17	2	141800001	144300000	-0.294	-19586
17	2	144300001	235600000	-0.0639	-21263
17	2	235600001	236000000	-0.7157	-24372
17	2	236000001	241800000	-0.0634	-46539
17	3	1	29200000	-0.1385	-26608
17	3	29200001	29700000	-0.5612	-23923
17	3	29700001	67300000	-0.09	-13898
17	3	67300001	67700000	-2336	-77311
17	3	67700001	91500000	-0.1537	-20873
17	3	93700001	161800000	-0.1248	-28878
17	3	161800001	198100000	0.466	81679
17	4	200001	19500000	-0.0419	-4821
17	4	19500001	25300000	-0.7377	-56.76
17	4	25300001	40300000	-0.1109	-92384
17	4	40300001	49000000	-0.7111	-84.78
17	4	51800001	61100000	-0.6738	-74503
17	4	61100001	62500000	-0.1758	-88444
17	4	62500001	87700000	-0.6832	-89592
17	4	87700001	93700000	-0.1449	-12617
17	4	93700001	100600000	-0.7428	-80202
17	4	100600001	190000000	-0.1025	-18048
17	5	100001	1600000	1.07	31773
17	5	1600001	32100000	0.7263	68555
17	5	32200001	46400000	0.9815	134.13
17	5	50100001	61700000	1004	135.11
17	5	61700001	84100000	-0.0675	-10025
17	5	84100001	175400000	-0.1178	-33.74
17	5	175400001	181300000	-0.0395	-24716
17	6	400001	31000000	0.687	84985
17	6	31000001	170600000	-0.1056	-37.13
17	7	600001	2400000	-0.0208	-0.80332
17	7	2400001	27700000	0.7546	152.18
17	7	27700001	57800000	0.4128	109.32
17	7	57800001	58100000	0.0237	0.59274
17	7	60800001	62400000	0.1588	33922
17	7	62700001	69900000	0.4712	32461
17	7	69900001	72800000	-0.0367	-26983
17	7	72800001	80000000	0.4299	34006
17	7	80000001	103300000	-0.0339	-58425
17	7	103300001	108000000	0.4035	34356
17	7	108000001	109000000	0.745	40767
17	7	109000001	111100000	0.4927	37543
17	7	111100001	122100000	0.6993	97874
17	7	122100001	159300000	0.7638	159.01
17	8	200001	36100000	-0.8339	-114.96
17	8	36100001	43200000	0.3673	28683
17	8	43300001	43900000	0.2189	76107
17	8	45900001	93700000	0.2946	36583
17	8	93700001	104700000	0.3499	30175
17	8	104700001	122600000	0.2574	28921
17	8	122600001	125800000	0.3906	24072
17	8	125800001	139500000	0.2481	22229
17	8	139500001	145100000	0.3564	22995
17	9	100001	38800000	0.7479	156.98
17	9	41100001	43000000	0.5671	98948
17	9	43100001	43300000	0.5008	92104
17	9	62700001	64200000	0.234	52181
17	9	68200001	73600000	0.7462	88471
17	9	73600001	80100000	1.32	163.7
17	9	80100001	138100000	-0.04	-10442
17	10	100001	39500000	-0.1183	-25608
17	10	41600001	133400000	-0.123	-42898
17	11	900001	50800000	-0.0697	-21589
17	11	54500001	68700000	-0.0553	-61994
17	11	68700001	78600000	0.8059	79239
17	11	78600001	100300000	0.7216	131.4
17	11	100300001	106400000	0.4288	55996
17	11	106400001	135100000	0.7665	141.87
17	12	100001	11700000	1052	118.03
17	12	11700001	34700000	0.3732	76491
17	12	37200001	45400000	0.3379	52341
17	12	45400001	85000000	0.4116	72.03
17	12	85000001	87400000	0.2559	15808
17	12	87400001	133100000	0.4139	74942
17	13	18500001	74000000	-0.8404	-182.41
17	13	74000001	93300000	0.6904	77069
17	13	93300001	94200000	-0.7659	-41058
17	13	94200001	114300000	0.7227	108.1
17	14	18200001	106900000	0.3804	129.87
17	15	19800001	20000000	-0.4255	-11.09
17	15	22600001	27600000	-0.8333	-58281
17	15	27600001	93300000	-0.0332	-71433
17	15	93300001	101700000	-0.1106	-16422
17	16	100001	14600000	-0.0762	-6956
17	16	16600001	31900000	-0.1014	-10607
17	16	33900001	34100000	0.0723	13614
17	16	34100001	36300000	-0.3266	-12.9
17	16	46500001	90100000	-0.095	-17656
17	17	200001	1000000	-0.7479	-34358
17	17	1100001	22700000	-0.0904	-71029
17	17	26600001	83200000	-0.0603	-73164
17	18	200001	6400000	0.4178	47762
17	18	6400001	11100000	0.7136	59838
17	18	11100001	15400000	0.3809	30335
17	18	20900001	31700000	0.4032	63.74
17	18	31700001	46500000	0.7383	151.96
17	18	46500001	66900000	0.4296	104.07
17	18	66900001	80200000	-0.7298	-99089
17	19	2300001	9400000	0.8234	37856
17	19	9400001	19500000	-0.0141	-0.51827
17	19	19500001	24300000	0.8146	40609
17	19	27300001	29300000	0.6825	36815
17	19	29300001	31700000	0.9587	57565
17	19	31700001	35300000	0.771	68131
17	19	35400001	58600000	-0.0126	-0.54861
17	20	100001	26400000	0.4004	84408
17	20	29500001	64300000	0.394	74844
17	21	6300001	9400000	-0.0804	-25551
17	21	12900001	46700000	-0.1018	-17285
17	22	12600001	12900000	-0.0019	-0.1102
17	22	15100001	15400000	-0.164	-33868
17	22	16000001	50800000	-0.7786	-104.79
17	X	2700001	58400000	-0.1396	-16351
17	X	62400001	155900000	-0.146	-16916
18	1	1800001	121600000	0.0709	15865
18	1	124900001	125200000	0.2499	51971
18	1	143000001	143300000	-0.1563	-46674
18	1	145300001	248900000	0.0471	73153
18	2	1	89000000	-0.0594	-20675
18	2	91600001	92100000	-0.0628	-12232
18	2	94100001	241800000	-0.0528	-22398
18	3	1	91500000	-0.1194	-28766
18	3	93800001	198100000	0.1167	30746
18	4	200001	49000000	-0.1329	-16685
18	4	51800001	190000000	-0.1274	-22.24
18	5	100001	46400000	0.0191	25893
18	5	50100001	51100000	-0.0301	-12112
18	5	51100001	181300000	-0.1355	-52597
18	6	400001	170600000	0.0846	30071
18	7	600001	32900000	-0.1215	-28616
18	7	32900001	43400000	0.2594	37073
18	7	43400001	56800000	0.461	59.74
18	7	56900001	57800000	0.2125	6606
18	7	57800001	58100000	-0.1032	-27067
18	7	60800001	159300000	-0.0457	-10428
18	8	200001	43600000	-0.099	-13385
18	8	43600001	43900000	0.2086	48335
18	8	45900001	145100000	0.114	14372
18	9	100001	3300000	0.3385	32778
18	9	3300001	6000000	0.6001	42914
18	9	6000001	24200000	0.316	48296
18	9	24200001	25900000	-0.0947	-51453
18	9	25900001	38800000	0.1614	23987
18	9	41100001	43300000	0.052	10495
18	9	62700001	65500000	0.1102	26704
18	9	68200001	113400000	0.0895	22044
18	9	113400001	138100000	0.0224	42488
18	10	100001	39500000	-0.0471	-10191
18	10	41600001	133400000	-0.0638	-22179
18	11	900001	31300000	-0.1377	-34549
18	11	31300001	32500000	0.4218	26519
18	11	32500001	50800000	-0.1215	-21264
18	11	54500001	135100000	-0.1219	-37024
18	12	100001	19900000	-0.1187	-17076
18	12	19900001	33500000	0.2962	54.22
18	12	33500001	34700000	0.1107	3932
18	12	37200001	43000000	0.1265	16028
18	12	43000001	55800000	-0.0694	-88724
18	12	55800001	77300000	0.0721	12573
18	12	77300001	92700000	0.151	20.89
18	12	92700001	121000000	0.2413	39451
18	12	121000001	133100000	0.0687	76955
18	13	18500001	114300000	-0.1585	-32333
18	14	18200001	106900000	0.182	62.24
18	15	19800001	20000000	-0.0759	-19833
18	15	22600001	101700000	-0.1518	-36784
18	16	100001	14600000	-0.0245	-21281
18	16	16600001	31900000	-0.0421	-43373
18	16	33900001	36300000	-0.2262	-88335
18	16	46400001	90100000	-0.0487	-89148
18	17	200001	16000000	0.3931	32296
18	17	16000001	22700000	0.5527	35631
18	17	26600001	27000000	0.4812	12557
18	17	27000001	83200000	-0.0132	-14805
18	18	200001	15400000	-0.1155	-18023
18	18	20900001	80200000	-0.0147	-39958
18	19	2300001	22200000	0.1574	84833
18	19	22200001	24300000	0.0307	1392
18	19	27200001	35000000	0.0408	44556
18	19	35000001	58600000	0.161	97902
18	20	100001	26400000	0.1669	35.36
18	20	29500001	64300000	0.1493	28595
18	21	6300001	9400000	0.0403	13018
18	21	12900001	46700000	-0.0335	-54812
18	22	12600001	12900000	0.2739	51903
18	22	15100001	50800000	-0.01	-10947
18	X	2700001	58400000	0.316	37487
18	X	62400001	77800000	0.2635	24511
18	X	77900001	146100000	0.0658	79287
18	X	146100001	155900000	0.2793	24669
20	1	1800001	23100000	-0.125	-14935
20	1	23100001	34700000	0.0045	0.53666
20	1	34700001	49400000	0.3562	37032
20	1	49400001	121600000	-0.0512	-10787
20	1	124900001	125200000	0.3139	65223
20	1	143000001	143300000	-0.0966	-28745
20	1	145400001	248900000	0.4912	75325
20	2	1	89000000	-0.0295	-10075
20	2	91600001	92100000	-0.0785	-15413
20	2	94100001	146900000	-0.0535	-14583
20	2	146900001	241800000	-0.0077	-25904
20	3	1	91500000	-0.0201	-47336
20	3	93700001	198100000	-0.0137	-33599
20	4	200001	4800000	0.0147	0.87076
20	4	4800001	8500000	-0.187	-10551
20	4	8500001	49000000	-0.0175	-20703
20	4	51800001	190000000	-0.0127	-19949
20	5	100001	9200000	-0.0374	-23683
20	5	9200001	45700000	0.0362	53978
20	5	45700001	46400000	-0.0802	-20833
20	5	50100001	181300000	-0.0268	-10022
20	6	400001	170600000	-0.0243	-82613
20	7	600001	58100000	-0.0275	-84836
20	7	60800001	159300000	-0.0238	-53718
20	8	200001	43900000	-0.031	-40214
20	8	45900001	141300000	-0.0332	-40932
20	8	141600001	145100000	-0.1727	-88378
20	9	100001	38800000	0.012	27594
20	9	41100001	43300000	0.2075	43579
20	9	62700001	65500000	-0.1094	-26901
20	9	68200001	138100000	-0.0049	-11548
20	10	100001	39500000	0.2482	53754
20	10	41600001	44500000	0.2535	21147
20	10	44500001	133400000	0.3954	134.8
20	11	900001	50800000	-0.0505	-15552
20	11	54500001	114700000	-0.0367	-81423
20	11	114700001	135100000	-0.1111	-16689
20	12	100001	3200000	-0.0253	-21025
20	12	3200001	5900000	-0.2005	-15466
20	12	5900001	34700000	-0.0187	-3419
20	12	37200001	133100000	-0.0225	-51711
20	13	18500001	114300000	-0.0266	-51824
20	14	18200001	93700000	-0.0269	-80294
20	14	93700001	106900000	-0.1159	-16861
20	15	19800001	20000000	-0.2466	-64297
20	15	22600001	33800000	-0.0886	-98843
20	15	33800001	59700000	-0.0094	-1415
20	15	59700001	101700000	-0.0798	-17143
20	16	100001	14600000	-0.0268	-23429
20	16	16600001	31900000	-0.063	-65471
20	16	33900001	34200000	-0.0584	-13475
20	16	34200001	35000000	-0.5852	-16717
20	16	35100001	36300000	-0.1713	-66386
20	16	46400001	90100000	-0.0439	-80086
20	17	200001	22700000	-0.0225	-16922
20	17	26600001	33500000	-0.0011	0.047367
20	17	33500001	35000000	-0.2605	-17001
20	17	35000001	83200000	-0.0233	-25872
20	18	200001	15300000	-0.088	-13658
20	18	20900001	80200000	0.0026	10465
20	19	2300001	24300000	-0.0004	0.16539
20	19	27200001	58600000	0.0349	29006
20	20	100001	14100000	0.231	32.3
20	20	14100001	14500000	-0.7566	-27953
20	20	14500001	26400000	0.1815	27213
20	20	29500001	59100000	0.2127	36438
20	20	59100001	61800000	0.0486	38813
20	20	61800001	64300000	0.2159	83691
20	21	6300001	9400000	0.0112	0.37195
20	21	12900001	46700000	-0.042	-69502
20	22	12600001	12900000	0.1527	2861
20	22	15100001	50800000	-0.0637	-83332
20	X	2700001	58400000	-0.0734	-8528
20	X	62400001	90200000	-0.0572	-58611
20	X	90200001	93000000	0.5685	33918
20	X	93000001	155900000	-0.0873	-10085
27	1	1800001	50900000	-0.1071	-15863
27	1	50900001	121600000	-0.0154	-31387
27	1	124900001	125200000	-0.0182	-0.35389
27	1	143000001	143300000	-0.2338	-69947
27	1	145400001	248900000	0.156	23992
27	2	1	89000000	0.0775	27857
27	2	91600001	92100000	-0.1828	-36544
27	2	94100001	116900000	0.0831	16185
27	2	116900001	149800000	-0.0951	-21021
27	2	149800001	183500000	0.0023	0.46112
27	2	183500001	206600000	-0.1281	-19014
27	2	206600001	210200000	0.0694	62304
27	2	210200001	229000000	-0.1	-13639
27	2	229000001	232200000	0.0967	75119
27	2	232200001	241800000	-0.054	-51952
27	3	1	91500000	-0.1121	-27
27	3	93700001	198100000	-0.1054	-27343
27	4	200001	49000000	-0.0179	-21093
27	4	51800001	190000000	-0.0206	-33892
27	5	100001	46400000	0.0657	86233
27	5	50100001	109500000	0.1004	27101
27	5	109500001	154000000	-0.079	-19709
27	5	154000001	181300000	0.0924	12912
27	6	400001	26000000	0.0159	20223
27	6	26000001	33700000	0.1849	14.86
27	6	33700001	170600000	-0.019	-65407
27	7	600001	58100000	0.0816	25924
27	7	60800001	79100000	0.1034	9879
27	7	79100001	159300000	0.166	41082
27	8	200001	31200000	-0.0819	-11866
27	8	31200001	43900000	0.0772	65158
27	8	45900001	89600000	0.0856	10615
27	8	89600001	145100000	-0.0186	-21374
27	9	100001	38800000	-0.0714	-14718
27	9	41100001	43300000	0.3835	81025
27	9	62700001	65500000	0.0244	0.57599
27	9	68200001	84000000	-0.0209	-34626
27	9	84000001	138100000	0.0522	13498
27	10	100001	39500000	-0.1291	-27947
27	10	41600001	133400000	-0.1053	-36745
27	11	900001	50800000	-0.0068	-18079
27	11	54500001	135100000	-0.0112	-31764
27	12	100001	34700000	-0.0885	-16796
27	12	37200001	133100000	-0.0785	-18556
27	13	18500001	22800000	-0.0029	-0.091206
27	13	22800001	26000000	-0.2878	-26768
27	13	26000001	33700000	0.0137	22133
27	13	33700001	36400000	-0.2171	-18518
27	13	36400001	114300000	-0.0159	-25504
27	14	18200001	98200000	0.011	38077
27	14	98200001	99900000	-0.2545	-18242
27	14	99900001	106900000	-0.0043	-0.19779
27	15	19800001	20000000	-0.0089	-0.23802
27	15	22600001	101700000	0.0138	3616
27	16	100001	14600000	0.0104	1131
27	16	16600001	31900000	0.0463	50092
27	16	33900001	34100000	0.5471	10416
27	16	34100001	36300000	-0.247	-97523
27	16	46400001	90100000	-0.0912	-16939
27	17	200001	22600000	-0.0595	-46901
27	17	26600001	83200000	0.1113	13913
27	18	200001	15400000	-0.1188	-18543
27	18	20900001	80200000	-0.1182	-34162
27	19	2300001	24300000	-0.024	-11168
27	19	27200001	30300000	-0.0348	-23434
27	19	30300001	34000000	-0.2151	-17624
27	19	34000001	58600000	-0.0134	-0.61854
27	20	100001	26400000	0.0747	15993
27	20	29500001	64300000	0.0618	12057
27	21	6300001	9400000	-0.1215	-38684
27	21	12900001	46700000	0.0554	98829
27	22	12600001	12900000	0.1331	24843
27	22	15100001	50800000	0.069	9554
27	X	200001	58400000	0.007226	0.38363
27	X	62600001	156100000	0.1557	10439
27	Y	200001	22500000	0.01804	0.32805
27	Y	22500001	26700000	0.3937	0.32029
27	Y	56500001	57300000	0.2698	14039
30	1	1800001	121600000	-0.0228	-48829
30	1	124900001	125200000	0.1688	3518
30	1	143000001	143300000	-0.262	-78416
30	1	145300001	248900000	0.0006	0.19427
30	2	1	89000000	-0.0215	-72391
30	2	91600001	92100000	-0.244	-48943
30	2	94100001	241800000	-0.0187	-76586
30	3	1	91500000	-0.0249	-58953
30	3	93700001	198100000	-0.0127	-30983
30	4	200001	49000000	-0.0253	-30473
30	4	51800001	190000000	-0.0241	-4007
30	5	100001	46400000	-0.0271	-33929
30	5	50100001	181300000	-0.0021	-0.43244
30	6	400001	170600000	-0.0124	-40725
30	7	600001	58100000	-0.0218	-6686
30	7	60800001	159300000	0.01	24325
30	8	200001	43900000	-0.015	-18211
30	8	45900001	145100000	-0.002	-0.19757
30	9	100001	38800000	-0.0172	-33598
30	9	41100001	43300000	0.0667	13623
30	9	62700001	65500000	-0.0653	-16136
30	9	68200001	138100000	-0.0044	-1012
30	10	100001	39500000	0.0257	55736
30	10	41600001	133400000	-0.0235	-80747
30	11	900001	50800000	-0.0197	-58635
30	11	54500001	135100000	0.0057	19909
30	12	100001	34700000	0.0105	20256
30	12	37200001	133100000	-0.0243	-56012
30	13	18500001	114300000	-0.0103	-18271
30	14	18200001	106900000	0.0006	0.50353
30	15	19800001	20000000	-0.0376	-0.9856
30	15	22600001	101700000	-0.0052	-10193
30	16	100001	14600000	0.0099	10843
30	16	16600001	31900000	-0.0064	-0.56277
30	16	33900001	34100000	0.3231	61442
30	16	34100001	35800000	-0.5157	-20214
30	16	35800001	36300000	-0.136	-41467
30	16	46400001	90100000	-0.0024	-0.17328
30	17	200001	22700000	0.0071	0.72788
30	17	26600001	83200000	0.0226	29441
30	18	200001	15400000	-0.0405	-61998
30	18	20900001	80200000	-0.0296	-83386
30	19	2300001	24300000	0.0476	27732
30	19	27200001	58600000	0.027	22893
30	20	100001	26400000	-0.0159	-30374
30	20	29500001	64300000	-0.0036	-0.30442
30	21	6300001	9400000	0.01	0.3336
30	21	12900001	46700000	-0.0127	-18864
30	22	12600001	12900000	0.0469	0.82766
30	22	15100001	50800000	-0.0453	-5853
30	X	2700001	58400000	-0.0885	-10312
30	X	62400001	155900000	-0.083	-95572
32	1	1800001	32000000	-0.1162	-15207
32	1	32000001	46400000	0.0717	68136
32	1	46400001	121600000	0.0162	34706
32	1	124900001	125200000	0.0637	13419
32	1	143000001	143300000	-0.2362	-70668
32	1	145300001	146900000	-0.0001	-0.0056622
32	1	147000001	248900000	0.0753	11689
32	2	1	89000000	-0.0658	-22944
32	2	91600001	92100000	-0.1495	-29797
32	2	94100001	241800000	-0.0729	-31086
32	3	1	90200000	-0.0645	-15379
32	3	90200001	91500000	-0.3331	-10429
32	3	93700001	136300000	-0.1469	-28529
32	3	136300001	198100000	0.1416	31582
32	4	200001	49000000	-0.0702	-87383
32	4	51800001	190000000	-0.0897	-15585
32	5	100001	46200000	0.1826	23.73
32	5	50100001	181300000	0.1032	40451
32	6	400001	38400000	0.0973	12459
32	6	38400001	170600000	-0.0233	-8.01
32	7	600001	53600000	0.2045	65019
32	7	53600001	54500000	0.9129	38147
32	7	54500001	55700000	1247	74.24
32	7	55700001	57800000	0.6877	27.34
32	7	57800001	58100000	0.2515	65157
32	7	60800001	69300000	0.1686	10461
32	7	69300001	159300000	0.0582	14748
32	8	200001	41600000	-0.1168	-15602
32	8	41600001	43900000	0.0492	24194
32	8	45900001	80000000	-0.0213	-24829
32	8	80000001	145100000	0.0643	7821
32	9	100001	38800000	0.0123	28223
32	9	41100001	43300000	0.3614	76323
32	9	62700001	65500000	-0.06	-14842
32	9	68200001	138100000	0.0933	26462
32	10	100001	11200000	-0.0684	-73061
32	10	11200001	39100000	0.0076	14721
32	10	39100001	39500000	-0.1066	-2306
32	10	41600001	133400000	-0.0697	-24271
32	11	900001	19900000	-0.0795	-14102
32	11	19900001	50800000	0.0053	14202
32	11	54500001	57900000	-0.0185	-14479
32	11	57900001	135100000	-0.0636	-19538
32	12	100001	34700000	0.0564	10752
32	12	37200001	58100000	0.0147	22579
32	12	58100001	133100000	-0.0322	-76912
32	13	18500001	70100000	-0.1392	-30161
32	13	70100001	114300000	0.0022	0.56954
32	14	18200001	92200000	0.1399	42373
32	14	92200001	106900000	0.0542	85846
32	15	19800001	20000000	-0.1553	-40515
32	15	22600001	79800000	-0.1304	-28.53
32	15	79800001	101700000	-0.0279	-5256
32	16	100001	14600000	0.1015	96382
32	16	16600001	31900000	0.0806	86358
32	16	33900001	34100000	0.3108	59096
32	16	34100001	36300000	-0.1792	-7071
32	16	46400001	90100000	-0.1066	-19846
32	17	200001	20200000	-0.094	-73273
32	17	20200001	22700000	-0.003	-0.21499
32	17	26600001	83200000	0.0696	87564
32	18	200001	8600000	0.0529	62829
32	18	8600001	14100000	0.1991	21152
32	18	14100001	15400000	0.0557	19326
32	18	20900001	24900000	-0.0222	-18949
32	18	24900001	35100000	-0.0969	-15255
32	18	35100001	80200000	-0.2231	-63495
32	19	2300001	20000000	0.1267	67271
32	19	20000001	24300000	0.0439	22475
32	19	27200001	53000000	-0.0035	-0.072417
32	19	53100001	58600000	0.1324	64279
32	20	100001	26400000	-0.0168	-32264
32	20	29500001	64300000	0.0063	15667
32	21	6300001	9400000	-0.0302	-0.95097
32	21	12900001	46700000	-0.0435	-72094
32	22	12600001	12900000	0.1138	21134
32	22	15100001	50800000	-0.0821	-10813
32	X	2700001	58400000	-0.0812	-94498
32	X	62400001	65500000	-0.08	-4953
32	X	65500001	79200000	0.0176	18327
32	X	79200001	89200000	-0.0901	-85877
32	X	89200001	93200000	0.0999	62824
32	X	93200001	155900000	-0.0593	-68092
33	1	1800001	107600000	-0.0296	-65146
33	1	107600001	121600000	0.0478	52936
33	1	124900001	125200000	0.1255	26214
33	1	143000001	143300000	-0.1131	-3.37
33	1	145300001	248900000	0.0903	13912
33	2	1	88700000	0.0584	20876
33	2	88700001	89000000	-0.1861	-50225
33	2	91600001	92100000	-0.292	-58668
33	2	94100001	95700000	-0.174	-72478
33	2	95700001	161700000	0.0491	17083
33	2	161700001	168400000	0.1996	25106
33	2	168400001	173000000	0.061	47498
33	2	173000001	183500000	0.2415	35664
33	2	183500001	241800000	-0.0603	-16277
33	3	1	47200000	-0.0486	-89488
33	3	47200001	75000000	0.0731	95346
33	3	75000001	91500000	0.014	14976
33	3	93700001	98500000	-0.0135	-0.90802
33	3	98500001	198100000	0.1106	27552
33	4	200001	49000000	-0.0712	-8865
33	4	51800001	190000000	-0.0604	-10414
33	5	100001	46400000	-0.0245	-30562
33	5	50100001	181300000	-0.0556	-21204
33	6	400001	78600000	0.0185	40174
33	6	78600001	170600000	-0.0527	-18
33	7	600001	58100000	0.0558	17787
33	7	60800001	159300000	0.0606	14116
33	8	200001	43900000	-0.0355	-46401
33	8	45900001	112000000	-0.0042	-0.48602
33	8	112000001	145100000	0.0791	86585
33	9	100001	38800000	0.0243	53371
33	9	41100001	43300000	0.1432	29899
33	9	62700001	65500000	-0.071	-17528
33	9	68200001	138100000	-0.0222	-60175
33	10	100001	39500000	-0.0377	-81552
33	10	41600001	133400000	-0.0645	-22424
33	11	900001	50800000	-0.0751	-23281
33	11	54500001	135100000	-0.076	-22989
33	12	100001	34700000	0.0323	61702
33	12	37200001	133100000	0.0229	56744
33	13	18500001	114300000	-0.0556	-11152
33	14	18200001	106900000	-0.0494	-16513
33	15	19800001	20000000	-0.1129	-2947
33	15	22600001	101700000	0.0069	19327
33	16	100001	14600000	-0.0405	-36222
33	16	16600001	31900000	-0.054	-55955
33	16	33900001	34300000	-0.0808	-19437
33	16	34600001	35000000	-0.7046	-17679
33	16	35100001	36300000	-0.2536	-98219
33	16	46400001	90100000	-0.0455	-83106
33	17	200001	22700000	-0.0136	-0.96452
33	17	26600001	47000000	0.0131	16092
33	17	47000001	83200000	0.0764	90413
33	18	200001	15400000	0.0407	6601
33	18	20900001	80200000	-0.0119	-31798
33	19	2300001	24300000	0.0495	28764
33	19	27300001	36100000	-0.0733	-7719
33	19	36100001	58600000	0.0955	58696
33	20	100001	26400000	-0.0003	0.23946
33	20	29500001	64300000	-0.0293	-51619
33	21	6300001	9400000	-0.0264	-0.82955
33	21	12900001	46700000	0.0111	22268
33	22	12600001	12900000	0.11	20403
33	22	15100001	50800000	-0.0068	-0.6634
33	X	200001	58400000	-0.001341	0.3425
33	X	63100001	98600000	-0.005173	0.38408
33	X	98600001	156100000	0.183	1118
33	Y	200001	22600000	-0.02784	0.18115
33	Y	22600001	26300000	0.737	1134
33	Y	26300001	26700000	0.09404	34043
33	Y	56500001	57300000	0.2567	13681
34	1	1800001	22900000	-0.0703	-84026
34	1	22900001	59500000	-0.0138	-14645
34	1	59500001	61500000	-0.1468	-65348
34	1	61500001	68400000	-0.0131	-0.89134
34	1	68400001	82100000	-0.2362	-32563
34	1	82100001	92700000	-0.0844	-89198
34	1	92700001	97200000	0.0496	43123
34	1	97200001	100500000	-0.1246	-97414
34	1	100500001	107600000	-0.2598	-20.89
34	1	107600001	118500000	-0.0151	-12955
34	1	118500001	121600000	-0.162	-98573
34	1	124900001	125200000	-0.0423	-0.85288
34	1	143000001	143300000	-0.0478	-1409
34	1	145300001	157200000	-0.1035	-65028
34	1	157200001	159800000	-0.2809	-13109
34	1	159800001	165900000	-0.0481	-34712
34	1	165900001	176900000	-0.1292	-10895
34	1	176900001	181300000	-0.0078	-0.56723
34	1	181300001	186500000	-0.0835	-62166
34	1	186500001	200100000	-0.2364	-13751
34	1	200100001	214500000	-0.0301	-3.22
34	1	214500001	219100000	-0.2466	-17495
34	1	219100001	224400000	0.0024	0.309
34	1	224400001	225400000	-0.2001	-10.81
34	1	225400001	233400000	-0.0237	-21901
34	1	233400001	234300000	-0.1874	-67365
34	1	234300001	236500000	-0.0085	-0.33446
34	1	236500001	240100000	-0.2564	-16851
34	1	240100001	247400000	-0.0323	-26453
34	1	247400001	248900000	-0.2037	-99412
34	2	1	3900000	-0.2706	-17874
34	2	3900001	5300000	0.029	14975
34	2	5300001	8700000	-0.0907	-7236
34	2	8700001	12600000	0.03	24024
34	2	12600001	15900000	-0.1632	-13605
34	2	16000001	20900000	-0.0674	-59443
34	2	20900001	23900000	-0.2352	-17876
34	2	23900001	30800000	-0.0283	-24746
34	2	30800001	36700000	-0.2104	-26102
34	2	36700001	51700000	-0.0276	-34232
34	2	51700001	54500000	-0.2161	-15.9
34	2	54500001	56700000	-0.0512	-38986
34	2	56700001	59000000	-0.1808	-12056
34	2	59000001	76200000	-0.0373	-44009
34	2	76200001	81500000	-0.1888	-13298
34	2	81500001	84800000	-0.2918	-20667
34	2	84800001	87100000	-0.0144	-0.71417
34	2	87700001	89000000	-0.1869	-93343
34	2	91600001	92100000	-0.2633	-52854
34	2	94100001	95900000	-0.2154	-93354
34	2	95900001	100100000	0.0041	0.51195
34	2	100100001	102200000	-0.1322	-76567
34	2	102200001	104800000	-0.2338	-15.83
34	2	104800001	114000000	-0.0227	-20229
34	2	114000001	117400000	-0.1905	-11143
34	2	117400001	123100000	-0.0391	-38298
34	2	123100001	132900000	-0.1942	-19153
34	2	132900001	139600000	-0.0567	-61809
34	2	139600001	143000000	-0.2692	-17084
34	2	143000001	152700000	-0.0512	-62137
34	2	152700001	157300000	-0.1954	-15593
34	2	157300001	167500000	-0.0688	-10149
34	2	167500001	184000000	-0.0067	-11454
34	2	184000001	189100000	-0.26	-13.37
34	2	189100001	190500000	0.5598	31718
34	2	190500001	192400000	-0.0134	-0.84411
34	2	192400001	195900000	-0.2537	-12557
34	2	195900001	197900000	-0.0203	-12171
34	2	197900001	198900000	-0.2937	-14106
34	2	198900001	208300000	-0.0278	-29899
34	2	208300001	214300000	-0.1406	-12374
34	2	214300001	220200000	-0.032	-28893
34	2	220200001	228400000	-0.2037	-19304
34	2	228400001	238700000	-0.0644	-89932
34	2	238700001	239900000	-0.2778	-96519
34	2	239900001	241800000	-0.0856	-35555
34	3	1	1000000	-0.6621	-37.79
34	3	1000001	2500000	-0.4213	-20605
34	3	2500001	12900000	-0.6236	-72083
34	3	13000001	18800000	-0.6514	-59505
34	3	18800001	20000000	-0.812	-49.32
34	3	20000001	25800000	-0.6421	-75409
34	3	25800001	31900000	-0.7342	-76357
34	3	31900001	33700000	-0.5008	-26956
34	3	33700001	55200000	-0.6104	-83695
34	3	55200001	66900000	-0.5532	-46867
34	3	66900001	70800000	-0.8248	-62825
34	3	70800001	74000000	-0.5658	-39006
34	3	74000001	90600000	-0.7606	-74027
34	3	91300001	91500000	0.0721	15772
34	3	93700001	100100000	0.1979	21532
34	3	100100001	102000000	0.35	17873
34	3	102000001	107600000	0.1691	7.11
34	3	107600001	116800000	0.336	42133
34	3	116800001	119300000	0.2292	17
34	3	119300001	122700000	0.4642	30367
34	3	122700001	140900000	0.3836	61912
34	3	140900001	144000000	0.4466	30535
34	3	144000001	148800000	0.1846	13092
34	3	148800001	151400000	0.3651	21475
34	3	151400001	154300000	0.1403	98172
34	3	154300001	161100000	0.3786	48414
34	3	161100001	170000000	0.1728	12785
34	3	170000001	172900000	0.4155	24073
34	3	172900001	176100000	0.2965	19478
34	3	176100001	179700000	0.4375	36366
34	3	179700001	181800000	0.2109	15.34
34	3	181800001	190300000	0.4091	39274
34	3	190300001	193000000	0.2254	17318
34	3	193000001	198100000	0.4054	28304
34	4	200001	21400000	-0.7323	-85015
34	4	21400001	22900000	-0.5647	-30.97
34	4	22900001	24500000	-0.6756	-37598
34	4	24500001	26900000	-0.5506	-37.23
34	4	26900001	30400000	-0.8544	-46135
34	4	30400001	37300000	-0.2536	-15961
34	4	37300001	43100000	-0.0106	-10012
34	4	43100001	44000000	-0.1844	-78681
34	4	44000001	47100000	-0.3141	-20179
34	4	47100001	49000000	-0.1149	-76271
34	4	51800001	53300000	-0.2096	-11334
34	4	53300001	57000000	-0.0079	-0.53502
34	4	57000001	65500000	-0.2647	-17742
34	4	65500001	67700000	-0.1589	-88776
34	4	67700001	69800000	-0.3126	-17779
34	4	69800001	72300000	-0.1006	-75289
34	4	72300001	74900000	-0.2484	-17846
34	4	74900001	75400000	-0.0843	-26341
34	4	75400001	80000000	0.0114	11534
34	4	80000001	81500000	-0.1519	-86273
34	4	81500001	83700000	-0.0532	-37513
34	4	83700001	84900000	-0.2612	-15124
34	4	84900001	92200000	-0.1082	-11.35
34	4	92200001	96900000	-0.2368	-19172
34	4	96900001	103000000	-0.1148	-11403
34	4	103000001	114100000	-0.2092	-23003
34	4	114100001	118200000	-0.3106	-16925
34	4	118200001	120200000	-0.112	-71744
34	4	120200001	127800000	-0.2739	-26329
34	4	127800001	130600000	-0.0062	-0.47465
34	4	130600001	137300000	-0.3274	-15599
34	4	137300001	140900000	-0.0706	-62276
34	4	140900001	149700000	-0.2583	-28457
34	4	149700001	153800000	-0.1475	-11821
34	4	153800001	158700000	-0.2721	-22124
34	4	158700001	160100000	-0.1015	-75375
34	4	160100001	164300000	-0.2849	-16848
34	4	164300001	168100000	-0.2015	-14.29
34	4	168100001	170100000	-0.0392	-28992
34	4	170100001	172200000	-0.2626	-13883
34	4	172200001	173700000	-0.0799	-56031
34	4	173700001	181000000	-0.2821	-23962
34	4	181000001	190000000	-0.0901	-93734
34	5	100001	1800000	0.2686	8445
34	5	1800001	3900000	0.0939	40538
34	5	3900001	13700000	0.2997	23699
34	5	13700001	17400000	0.4573	32228
34	5	17700001	23700000	0.2543	14566
34	5	23700001	31800000	0.1542	95774
34	5	31800001	34100000	0.2448	18404
34	5	34300001	35000000	0.4913	22808
34	5	35000001	35300000	0.34	11979
34	5	35300001	35900000	0.1392	60696
34	5	35900001	38900000	0.3199	26.42
34	5	38900001	40800000	0.1591	85721
34	5	40800001	43800000	0.3537	28416
34	5	43800001	46400000	0.1829	11333
34	5	50100001	50900000	0.2252	75325
34	5	50900001	57400000	0.42	61009
34	5	57400001	65100000	0.2942	28.34
34	5	65100001	74600000	0.451	45.27
34	5	74600001	84800000	0.3585	41.29
34	5	84800001	90400000	0.1654	17335
34	5	90400001	108100000	0.302	40744
34	5	108100001	115600000	0.21	22676
34	5	115600001	119600000	0.3592	34567
34	5	119600001	122800000	0.1784	14808
34	5	122800001	128000000	0.4362	52071
34	5	128000001	131600000	0.2228	23655
34	5	131600001	147900000	0.3971	59821
34	5	147900001	151600000	0.2426	16477
34	5	151600001	161500000	0.4433	34384
34	5	161500001	174400000	0.3381	39241
34	5	174400001	178300000	0.4046	29646
34	5	178300001	181300000	0.2642	13797
34	6	400001	8200000	-0.095	-10198
34	6	8200001	10500000	-0.2086	-15344
34	6	10500001	16200000	-0.0585	-38379
34	6	16200001	18100000	-0.211	-11.26
34	6	18100001	26200000	-0.0494	-46573
34	6	26200001	30400000	-0.2548	-19967
34	6	30400001	44600000	-0.0478	-44867
34	6	44600001	45900000	-0.2023	-10122
34	6	45900001	47600000	-0.0702	-37164
34	6	47600001	50600000	-0.2181	-18786
34	6	50600001	55200000	-0.0641	-63251
34	6	55200001	63000000	-0.1658	-15603
34	6	63000001	68800000	-0.2578	-19685
34	6	68800001	73900000	-0.0688	-65902
34	6	73900001	86600000	-0.2099	-26968
34	6	86600001	92000000	-0.0461	-52369
34	6	92000001	95900000	-0.2076	-13993
34	6	95900001	97900000	-0.1122	-79844
34	6	97900001	99600000	-0.0177	-12382
34	6	99600001	107700000	-0.1636	-23169
34	6	107700001	113700000	-0.0065	-0.55432
34	6	113700001	119100000	-0.1668	-18243
34	6	119100001	125100000	-0.2687	-26272
34	6	125100001	127700000	-0.0915	-95533
34	6	127700001	133900000	-0.2985	-39064
34	6	133900001	135000000	-0.0697	-33115
34	6	135000001	137200000	0.0268	18944
34	6	137200001	140900000	-0.0806	-59905
34	6	140900001	142900000	-0.2199	-14589
34	6	142900001	145800000	-0.034	-26732
34	6	145800001	148000000	-0.1801	-16526
34	6	148000001	151500000	-0.0455	-41009
34	6	151500001	154400000	-0.2182	-17927
34	6	154400001	159800000	-0.0811	-88764
34	6	159800001	169500000	-0.2667	-32721
34	6	169500001	170600000	-0.1163	-52337
34	7	600001	8100000	-0.0372	-33768
34	7	8100001	17700000	-0.215	-25686
34	7	17700001	19100000	-0.0504	-38163
34	7	19100001	22100000	-0.2312	-21.16
34	7	22100001	22600000	-0.0434	-18591
34	7	22600001	24300000	-0.2061	-14048
34	7	24300001	31500000	-0.0084	-0.81514
34	7	31500001	35600000	-0.1333	-15624
34	7	35600001	40000000	-0.0211	-16429
34	7	40000001	57800000	-0.1677	-26475
34	7	57800001	58100000	-0.4943	-12876
34	7	60800001	62400000	-0.5238	-10875
34	7	62700001	64200000	-0.18	-64706
34	7	64200001	69600000	-0.0017	-0.11942
34	7	69600001	72600000	-0.2122	-15.37
34	7	72600001	73400000	-0.0591	-19108
34	7	73400001	74200000	0.3427	11601
34	7	74200001	85200000	-0.0365	-38396
34	7	85200001	90200000	-0.2318	-24552
34	7	90200001	92700000	-0.0459	-3346
34	7	92700001	94400000	-0.2237	-17596
34	7	94400001	97000000	-0.0017	-0.071559
34	7	97000001	98100000	-0.161	-83521
34	7	98100001	100900000	-0.0069	-0.37186
34	7	100900001	102100000	-0.2273	-10683
34	7	102100001	108400000	-0.0201	-18518
34	7	108400001	109600000	-0.2146	-13036
34	7	109600001	121100000	-0.1028	-14289
34	7	121100001	138900000	-0.0486	-80252
34	7	138900001	141000000	0.0761	37217
34	7	141000001	155100000	-0.1016	-16826
34	7	155100001	156600000	-0.2449	-14868
34	7	156600001	159300000	-0.0741	-39382
34	8	200001	6400000	-0.7537	-54789
34	8	6400001	13400000	-0.6548	-71129
34	8	13400001	15500000	-0.7838	-49788
34	8	15500001	32500000	-0.5985	-60877
34	8	32500001	36900000	0.7826	44452
34	8	36900001	43200000	0.9367	67688
34	8	43300001	43900000	0.7375	25708
34	8	46000001	51600000	0.2052	17266
34	8	51600001	56200000	0.3168	25854
34	8	56200001	58900000	0.2335	18342
34	8	58900001	62100000	0.4014	29.71
34	8	62100001	65400000	0.2324	17648
34	8	65400001	67000000	0.4576	26866
34	8	67000001	72200000	0.2477	23357
34	8	72200001	75300000	0.4002	30539
34	8	75300001	80000000	0.248	18173
34	8	80000001	81900000	0.4573	29332
34	8	81900001	91300000	0.2356	23.73
34	8	91300001	95300000	0.4324	34376
34	8	95300001	98100000	0.3289	22.52
34	8	98100001	99100000	0.7836	37324
34	8	99100001	104800000	0.4239	32527
34	8	104800001	108200000	0.3038	23988
34	8	108200001	110000000	0.8079	55438
34	8	110000001	116300000	0.1969	12861
34	8	116300001	119500000	0.319	23032
34	8	119500001	121800000	0.1499	9244
34	8	121800001	123200000	0.2887	15.92
34	8	123200001	130900000	0.9766	74708
34	8	130900001	132200000	0.7736	36057
34	8	132200001	145100000	0.9224	85251
34	9	100001	38800000	0.3096	65126
34	9	41100001	43300000	0.1971	41367
34	9	62700001	63900000	0.1448	25452
34	9	64000001	65500000	-0.2657	-59036
34	9	68200001	72800000	-0.6063	-65114
34	9	72800001	76300000	-0.8259	-87144
34	9	76300001	80600000	-0.7007	-73602
34	9	80600001	87600000	-0.5515	-65587
34	9	87600001	89300000	-0.7411	-45.72
34	9	89300001	98000000	-0.5845	-81079
34	9	98000001	104500000	-0.7147	-92365
34	9	104500001	132400000	-0.5791	-105.95
34	9	132400001	138100000	-0.6978	-41.63
34	10	100001	1100000	0.1124	49248
34	10	1100001	4700000	-0.0551	-39564
34	10	4700001	7800000	0.0624	39005
34	10	7800001	11000000	-0.1084	-79323
34	10	11000001	15400000	0.1444	13977
34	10	15400001	20100000	-0.1103	-11524
34	10	20100001	36900000	0.0939	12763
34	10	36900001	39500000	-0.0661	-38446
34	10	41600001	41800000	0.0062	0.22681
34	10	41800001	42400000	-0.8689	-18.81
34	10	42400001	45300000	-0.1225	-11014
34	10	45300001	52300000	0.0648	6459
34	10	52300001	56200000	-0.092	-63064
34	10	56200001	61300000	0.0639	80528
34	10	61300001	68200000	-0.0625	-80643
34	10	68200001	80600000	0.1182	15199
34	10	80600001	83000000	-0.0631	-55858
34	10	83000001	104400000	0.1329	26176
34	10	104400001	106400000	0.0462	29366
34	10	106400001	106900000	-0.1951	-74381
34	10	106900001	117200000	0.0651	10587
34	10	117200001	123500000	0.178	17949
34	10	123500001	124700000	0.0289	18325
34	10	124700001	125800000	0.1771	11291
34	10	125800001	133400000	0.0392	35668
34	11	900001	8800000	0.2515	27591
34	11	8800001	27700000	0.3593	85.18
34	11	27700001	31200000	0.1733	14396
34	11	31200001	32700000	0.313	22095
34	11	32700001	36700000	0.431	40214
34	11	36700001	38200000	0.2177	14668
34	11	38200001	38900000	0.4743	20775
34	11	38900001	41200000	0.1717	13282
34	11	41200001	48700000	0.3741	44549
34	11	48700001	50800000	0.1911	11738
34	11	54500001	60800000	0.2066	23609
34	11	60800001	69000000	0.3541	27805
34	11	69000001	71400000	0.1621	92591
34	11	71400001	79700000	0.3658	36354
34	11	79700001	82600000	0.1824	15406
34	11	82600001	84300000	0.3737	23727
34	11	84300001	85600000	0.2276	14086
34	11	85600001	87100000	0.3528	23243
34	11	87100001	91600000	0.1699	18287
34	11	91600001	96400000	0.3925	38103
34	11	96400001	106400000	0.194	25131
34	11	106400001	108100000	0.312	24653
34	11	108100001	123500000	0.411	68732
34	11	123500001	125600000	0.253	18592
34	11	125600001	126500000	0.4223	23.87
34	11	126500001	127900000	0.2707	14815
34	11	127900001	130400000	0.4186	35051
34	11	130400001	131000000	0.2877	11869
34	11	131000001	132100000	0.1371	63347
34	11	132100001	135100000	0.3267	21084
34	12	100001	2100000	0.7117	42311
34	12	2100001	2800000	0.4808	19582
34	12	2800001	4000000	0.6417	42525
34	12	4000001	5700000	0.4982	32538
34	12	5700001	7000000	1129	49678
34	12	7000001	11600000	-0.1439	-11017
34	12	11600001	13200000	0.0687	36854
34	12	13200001	16400000	-0.0983	-10.5
34	12	16400001	26200000	-0.1757	-25435
34	12	26200001	32800000	-0.0567	-69484
34	12	32800001	34700000	-0.2323	-11946
34	12	37200001	39700000	-0.2761	-21472
34	12	39700001	59400000	-0.0691	-95354
34	12	59400001	63800000	-0.227	-19932
34	12	63800001	64800000	-0.0256	-11185
34	12	64800001	66800000	-0.2357	-14834
34	12	66800001	69800000	0.0031	0.29368
34	12	69800001	75000000	-0.1773	-18196
34	12	75000001	81200000	-0.057	-6966
34	12	81200001	87500000	-0.2321	-20717
34	12	87500001	88200000	-0.1206	-54905
34	12	88200001	89400000	0.0383	21948
34	12	89400001	91700000	-0.1338	-10072
34	12	91700001	110600000	-0.0007	-0.036794
34	12	110600001	114700000	-0.1298	-12.12
34	12	114700001	125000000	0.0091	10579
34	12	125000001	127500000	-0.2215	-16407
34	12	127500001	131000000	-0.0367	-27654
34	12	131000001	133100000	-0.241	-10935
34	13	18500001	20500000	-0.6956	-46944
34	13	20500001	22900000	-0.5603	-45.93
34	13	22900001	24400000	-0.7644	-47605
34	13	24400001	28300000	-0.5991	-57896
34	13	28300001	29600000	-0.7899	-55048
34	13	29600001	45800000	-0.5997	-108.22
34	13	45800001	46800000	0.3569	19992
34	13	46800001	47900000	0.1429	83648
34	13	47900001	53200000	0.3291	34341
34	13	53200001	59300000	0.2015	14478
34	13	59300001	61600000	0.3337	28578
34	13	61600001	75800000	0.1808	16709
34	13	75800001	80700000	0.3422	41471
34	13	80700001	84800000	0.1668	10921
34	13	84800001	86100000	0.3427	17417
34	13	86100001	93000000	0.1546	12432
34	13	93000001	96700000	0.301	33065
34	13	96700001	106300000	0.3736	41369
34	13	106300001	114300000	0.2718	28919
34	14	18200001	34200000	0.2416	45067
34	14	34200001	37000000	0.4001	31878
34	14	37000001	37600000	0.9468	46413
34	14	37600001	42300000	0.378	32079
34	14	42300001	49600000	0.1895	21448
34	14	49600001	57300000	0.3762	48592
34	14	57300001	58200000	0.2164	11738
34	14	58200001	86300000	0.3834	84269
34	14	86300001	90800000	0.459	50514
34	14	90800001	106900000	0.362	54063
34	15	19800001	20000000	-0.1358	-35435
34	15	22600001	26200000	-0.1379	-88758
34	15	26200001	45200000	-0.0134	-1945
34	15	45200001	47700000	-0.1828	-14522
34	15	47700001	53200000	-0.0103	-0.95314
34	15	53200001	56000000	-0.1752	-15651
34	15	56000001	76000000	-0.0205	-29554
34	15	76000001	79800000	-0.1247	-11.82
34	15	79800001	85900000	-0.0085	-0.92233
34	15	85900001	88900000	-0.1425	-11566
34	15	88900001	93900000	-0.0099	-0.6856
34	15	93900001	98600000	-0.2738	-33343
34	15	98600001	99900000	-0.0032	-0.13488
34	15	99900001	101700000	-0.2007	-11.24
34	16	100001	7100000	0.3109	20235
34	16	7100001	9500000	0.4596	29112
34	16	9500001	14600000	0.3649	32401
34	16	16600001	25200000	0.3608	37088
34	16	25200001	29400000	0.221	17997
34	16	29700001	30900000	0.4498	12536
34	16	31200001	31900000	0.2425	86958
34	16	33900001	34300000	-0.0694	-16508
34	16	34600001	36100000	-0.2384	-98922
34	16	36100001	36300000	-0.3635	-66991
34	16	46400001	59100000	-0.6152	-99209
34	16	59100001	62800000	-0.7276	-61.73
34	16	62800001	71200000	-0.5851	-59744
34	16	71200001	74300000	-0.7385	-60161
34	16	74500001	79700000	-0.6279	-74.31
34	16	79700001	82200000	-0.7203	-62.47
34	16	82200001	83600000	-0.8872	-43441
34	16	83600001	85800000	-0.6111	-35844
34	16	85800001	90100000	-0.7794	-54974
34	17	200001	5500000	-0.4987	-26336
34	17	5500001	22700000	-0.6641	-57854
34	17	26700001	52900000	0.342	41117
34	17	52900001	54900000	0.19	14204
34	17	54900001	60800000	0.3915	33122
34	17	60800001	67100000	0.3049	26304
34	17	67100001	83200000	0.3735	33228
34	18	200001	8600000	0.6867	79199
34	18	8600001	10200000	0.8089	48671
34	18	10200001	10900000	0.6601	30365
34	18	10900001	12300000	0.5234	31553
34	18	12300001	13800000	0.683	40167
34	18	13800001	15400000	0.3976	16939
34	18	21000001	27900000	0.6562	87005
34	18	27900001	31400000	0.4898	50583
34	18	31400001	51100000	0.6735	156.81
34	18	51100001	52900000	0.5447	36.59
34	18	52900001	54400000	0.6601	48744
34	18	54400001	56900000	0.4707	38934
34	18	56900001	60000000	0.7069	62919
34	18	60000001	62300000	0.5301	54558
34	18	62300001	64300000	0.7155	56942
34	18	64300001	75000000	0.5353	71007
34	18	75000001	80200000	0.671	60.65
34	19	2300001	4000000	-0.6494	-21048
34	19	4100001	10300000	0.3353	16715
34	19	10400001	15200000	-0.6116	-29519
34	19	15200001	16000000	-0.8105	-35311
34	19	16000001	18000000	-0.6159	-24.91
34	19	18300001	21400000	-0.4796	-21463
34	19	21400001	23500000	0.0865	40768
34	19	23500001	24300000	-0.6524	-25139
34	19	27300001	32300000	0.1449	12651
34	19	32300001	58600000	0.3002	19563
34	20	100001	2400000	0.2437	13536
34	20	2400001	21400000	0.41	73372
34	20	21400001	26400000	0.1711	20.04
34	20	29500001	31500000	0.0844	34804
34	20	31500001	50900000	0.3794	54579
34	20	50900001	64300000	0.2584	43801
34	21	6300001	9400000	0.0493	15894
34	21	12900001	29600000	0.2006	28594
34	21	29600001	31300000	-0.7187	-61565
34	21	31300001	41000000	-0.5893	-83284
34	21	41000001	46700000	-0.6927	-51.85
34	22	12600001	12900000	0.055	0.98333
34	22	15100001	15400000	-0.1856	-38366
34	22	16000001	31900000	-0.6194	-73223
34	22	31900001	35100000	-0.7669	-65674
34	22	35100001	43200000	-0.594	-44215
34	22	43200001	50800000	-0.6872	-55035
34	X	200001	49300000	0.2687	16015
34	X	49300001	52600000	0.08431	11257
34	X	52600001	58400000	0.2262	16443
34	X	62600001	70000000	0.2052	15493
34	X	70000001	153700000	0.7535	37811
34	X	153700001	155400000	1123	53602
34	X	155400001	156100000	0.6892	38978
34	Y	200001	10200000	0.2757	13263
34	Y	10200001	11100000	-0.4212	2389
34	Y	11100001	22600000	0.202	0.88112
34	Y	22600001	26300000	0.3481	0.022861
34	Y	26300001	26700000	0.2285	4512
34	Y	56500001	57300000	0.4648	19339
35	1	1800001	113000000	-0.0293	-64012
35	1	113000001	121600000	0.0178	19817
35	1	124900001	125200000	0.1129	23605
35	1	143000001	143300000	-0.093	-27664
35	1	145300001	248900000	0.0203	32111
35	2	1	89000000	-0.0063	-18505
35	2	91600001	92100000	-0.1776	-35491
35	2	94100001	241800000	-0.0039	-12615
35	3	1	91500000	-0.0172	-40317
35	3	93700001	198100000	0.0155	42772
35	4	200001	49000000	-0.0172	-20206
35	4	51800001	148800000	-0.0379	-51291
35	4	148800001	190000000	0.0159	27396
35	5	100001	46400000	-0.0073	-0.82911
35	5	50100001	181300000	-0.0076	-25679
35	6	400001	170600000	-0.0053	-15733
35	7	600001	58100000	0.0183	59606
35	7	60800001	159300000	-0.0073	-1562
35	8	200001	43900000	-0.0083	-0.89975
35	8	45900001	79900000	-0.0089	-0.98642
35	8	79900001	80400000	0.5093	20158
35	8	80400001	145100000	-0.0125	-14776
35	9	100001	38800000	0.0204	45198
35	9	41100001	43300000	0.1366	28494
35	9	62700001	65500000	-0.1058	-26022
35	9	68200001	138100000	0.0199	58221
35	10	100001	39500000	0.0135	29318
35	10	41600001	133400000	-0.0086	-28612
35	11	900001	50800000	-0.01	-28139
35	11	54500001	135100000	0.0044	15934
35	12	100001	34700000	0.0202	38697
35	12	37200001	133100000	0.0116	29701
35	13	18500001	114300000	-0.0106	-18889
35	14	18200001	106900000	-0.0054	-15385
35	15	19800001	20000000	-0.0084	-0.22499
35	15	22600001	101700000	0.0077	21279
35	16	100001	14600000	0.022	22142
35	16	16600001	31900000	0.0129	14778
35	16	33900001	36300000	-0.2636	-10296
35	16	46400001	90100000	-0.0113	-18536
35	17	200001	22700000	0.002	0.31091
35	17	26600001	83200000	0.0121	16457
35	18	200001	15400000	-0.0369	-56323
35	18	20900001	80200000	-0.0696	-19997
35	19	2300001	24300000	0.0425	24961
35	19	27200001	58600000	0.0357	29625
35	20	100001	26400000	-0.0068	-11259
35	20	29500001	64300000	0.0048	12832
35	21	6300001	9400000	-0.018	-0.56113
35	21	12900001	46700000	-0.0241	-38566
35	22	12600001	12900000	-0.0695	-14094
35	22	15100001	50800000	-0.0374	-47881
35	X	200001	58400000	0.03672	0.52523
35	X	62600001	156100000	0.03169	0.46958
35	Y	200001	26700000	0.2119	0.68074
35	Y	56500001	57300000	0.0511	0.80943
36	1	1800001	16000000	0.2861	33.31
36	1	16100001	20400000	-0.0979	-69816
36	1	20400001	29200000	0.0297	20348
36	1	29200001	31000000	-0.1905	-80255
36	1	31000001	90100000	0.012	2137
36	1	90100001	121600000	-0.145	-29274
36	1	124900001	125100000	-0.1126	-14444
36	1	143000001	143300000	-0.1059	-31538
36	1	145300001	248900000	0.1394	21.45
36	2	1	89000000	-0.0102	-32331
36	2	91600001	92100000	-0.0723	-14157
36	2	94100001	99000000	0.085	64392
36	2	99000001	103700000	0.3011	23437
36	2	103700001	104200000	0.5639	20042
36	2	104200001	106100000	1112	83853
36	2	106100001	108200000	0.5641	34577
36	2	108200001	168700000	0.0094	32823
36	2	168700001	190400000	0.2395	44.81
36	2	190400001	222900000	0.3145	78056
36	2	222900001	223700000	-0.2317	-9482
36	2	223700001	232300000	0.0438	50077
36	2	232300001	241800000	-0.1146	-11048
36	3	1	9200000	-0.3679	-36.89
36	3	9200001	38200000	-0.0102	-19123
36	3	38200001	87200000	-0.1832	-35.87
36	3	87200001	90100000	0.1142	78982
36	3	90100001	91500000	-0.3468	-11992
36	3	93700001	97100000	-0.1775	-10358
36	3	97100001	157400000	0.1255	26.61
36	3	157400001	164000000	-0.1648	-22314
36	3	164000001	198100000	0.1451	25108
36	4	200001	25300000	0.162	19466
36	4	25300001	25700000	1244	33879
36	4	25700001	29200000	0.2575	19611
36	4	29200001	49000000	0.0067	0.80746
36	4	51800001	176300000	-0.0203	-30415
36	4	176300001	190000000	-0.0966	-10624
36	5	100001	46200000	0.3621	46945
36	5	50100001	181300000	-0.2027	-78317
36	6	400001	170600000	0.0552	19723
36	7	600001	58100000	-0.0196	-59921
36	7	60800001	115600000	-0.0371	-6652
36	7	115600001	159300000	-0.1691	-39522
36	8	200001	33700000	-0.1277	-17903
[truncated: 839 more rows]
